# Supplementary material for: Effect of post-ICU follow-up by a rapid response team after congenital heart surgery
Source: Sci Rep. 2022 Apr 4;12:5633. doi: 10.1038/s41598-022-09683-y (PMC8980095; doi:10.1038/s41598-022-09683-y)
Supplement: Supplementary file 1 — Supplementary Information. [file 41598_2022_9683_MOESM1_ESM.xlsx]

## Sheet: initial_PICU_admission
ID	post_CCOT	month_old	weight_kg	male	unplanned_read_30d	tracheostomy	home_ventilator_or_already_ventilation	HOT	Gastrostomy	single_ventricle	no_chronic_condition_other_than_CHD	chronic_condition_one	chronic_condition_abovetwo	asplenia/polysplenia	PIM2	PIM3	21_trisomy	chromosome_anomaly	RACHS	LOS_ICU	ventilation_day	mechanical_ventilation	ope_time	CPB_time	Ao_clamp_time	water_balance_at_ope_perkg	amount_of_blood_products_ml_per_kg	Nitric_oxide_inhalation	ECMO_days	ECMO	new_tracheostomy
30	0	7	5.7	0	0	0	0	0	0	0	0	1	0	0	1.8	0.8	0	0	2	3	1	1	202	72	35	69	31	0	0	0	0
31	0	4	5.3	1	0	0	0	0	0	0	1	0	0	0	1.5	0.7	0	0	2	6	4	1	201	91	60	105	19	0	0	0	0
32	0	24	9.4	0	0	0	0	1	0	0	1	0	0	0	1.9	0.9	0	0	3	7	5	1	245	77	0	58	47	1	0	0	0
33	0	1	2.93	0	0	0	0	0	0	1	0	0	1	0	1.5	2	0	0	3	4	3	1	138	0	0	102	17	0	0	0	0
34	0	5	4.3	1	0	0	0	0	0	0	0	0	1	0	1.4	0.7	0	1	2	5	2	1	166	48	21	48	35	0	0	0	0
35	0	8	5.9	0	0	0	0	0	0	0	1	0	0	0	3.2	1.2	0	0	3	7	6	1	306	120	53	56	0	0	0	0	0
36	0	11	6.3	0	0	0	0	0	0	0	0	0	1	0	1.5	0.7	0	0	3	5	3	1	195	86	66	413	38	0	0	0	0
37	0	61	14.8	1	0	0	0	1	0	1	0	1	0	0	1.3	0.6	0	0	3	2	1	1	252	76	30	71	30	0	0	0	0
38	0	3	4	1	1	0	0	0	0	1	0	0	1	0	3.8	2.6	0	0	6	14	12	1	613	329	194	41	240	1	0	0	0
39	0	0	3.1	0	0	0	0	0	0	0	1	0	0	0	1	1.6	0	0	2	2	1	1	73	0	0	65	0	0	0	0	0
40	0	15	8	1	0	0	0	0	0	0	1	0	0	0	1.5	0.7	0	0	4	4	2	1	397	237	163	33	66	0	0	0	0
41	0	8	5.7	0	0	0	0	0	0	0	1	0	0	0	7.2	6.3	0	0	3	14	7	1	299	105	49	49	39	0	0	0	0
42	0	161	42	0	0	0	0	0	0	0	1	0	0	0	1.5	0.7	0	0	1	2	1	1	232	55	23	62	0	0	0	0	0
44	0	5	6.9	0	0	0	0	0	0	0	1	0	0	0	0.9	1.2	0	0	3	2	1	1	116	0	0	58	1.4	0	0	0	0
45	0	11	9.2	1	0	0	0	0	0	0	1	0	0	0	1	0.6	0	0	2	3	1	1	285	158	120	45	23	0	0	0	0
46	0	5	4.12	1	0	0	0	0	0	0	0	0	1	0	1	1.4	1	1	3	4	2	1	99	0	0	63	0	0	0	0	0
48	0	8	6.4	0	0	0	0	0	0	0	1	0	0	0	1.8	0.8	0	0	2	2	1	1	143	54	31	45	19	0	0	0	0
49	0	18	10.9	1	1	1	0	1	0	0	0	0	1	0	1.7	0.8	0	0	4	13	10	1	570	348	203	71	31	0	0	0	0
50	0	67	10.5	1	0	1	1	0	0	0	0	1	0	0	10.6	4.4	0	0	3	16	16	1	852	304	0	220	279	0	1	1	1
52	0	9	7.6	1	0	0	0	1	0	1	0	1	0	0	2.1	1.2	0	0	2	7	5	1	493	297	85	42	50	0	0	0	0
53	0	11	9.5	1	0	0	0	0	0	0	0	1	0	0	1.4	1.7	0	0	3	2	2	1	164	0	0	60	11	0	0	0	0
54	0	15	8.7	1	0	0	0	0	0	0	0	1	0	0	1.7	0.8	0	0	2	2	1	1	125	41	22	3	0	0	0	0	0
55	0	7	4.1	1	0	0	0	0	0	0	0	0	1	0	1.8	0.8	0	1	1	2	1	1	174	41	14	171	12	0	0	0	0
56	0	26	8	0	0	0	0	1	0	1	1	0	0	0	1.6	0.9	0	0	3	5	2	1	254	0	0	60	9	0	0	0	0
57	0	0	2.9	1	0	0	0	1	0	1	1	0	0	0	21.9	11	0	0	6	21	17	1	418	251	75	332	121	1	1	1	0
59	0	3	4.8	1	0	0	0	1	0	0	1	0	0	0	2.3	1.2	0	0	4	15	13	1	593	323	221	93	268	1	0	0	0
60	0	170	21.65	1	0	0	0	0	1	0	0	0	1	0	0.9	1.1	0	1		6	1	1	128	0	0	19	4	0	0	0	0
61	0	37	12	1	0	0	0	0	0	0	1	0	0	0	1.2	0.6	0	0	2	3	2	1	292	158	102	40	37	0	0	0	0
62	0	14	7.5	0	0	0	0	0	0	0	0	1	0	0	2.2	0.9	0	0	1	2	1	1	147	35	13	31	0	0	0	0	0
63	0	28	11.4	1	0	0	0	0	0	0	1	0	0	0	1.5	0.7	0	0	2	2	1	1	193	80	49	92	28	0	0	0	0
64	0	7	5.5	1	0	0	0	0	0	0	0	0	1	0	1.6	0.8	1	1	3	4	2	1	229	122	76	24	15	0	0	0	0
65	0	138	38	0	0	0	0	0	0	0	1	0	0	0	1.3	0.6	0	0	3	2	1	1	282	141	58	110	18	0	0	0	0
66	0	3	2.78	0	0	0	0	0	0	0	0	0	1	0	1	1.6	1	1	3	4	2	1	94	0	0	66	0	0	0	0	0
67	0	13	7.55	0	0	0	0	0	0	0	1	0	0	0	1.3	1.8	0	0	3	3	2	1	133	0	0	24	0	0	0	0	0
68	0	3	4.1	0	0	0	0	0	0	1	1	0	0	0	1.6	0.8	0	0	6	28	23	1	573	355	78	21	152	0	1	1	0
69	0	167	45	0	0	0	0	0	0	0	1	0	0	0	2.1	0.9	0	0	2	2	1	1	187	64	37	8	0	0	0	0	0
70	0	67	19	1	0	0	0	0	0	0	1	0	0	0	2	0.9	0	0	1	2	1	1	155	50	27	77	0	0	0	0	0
71	0	4	5.5	1	0	0	0	0	0	0	1	0	0	0	2.1	0.9	0	0	2	4	2	1	130	45	25	21	0	0	0	0	0
72	0	47	11.3	0	0	0	0	0	0	0	0	1	0	0	2	0.9	0	0	1	1	1	1	150	43	17	213	0	0	0	0	0
73	0	24	8.7	1	0	0	0	0	0	0	0	0	1	0	1.7	0.8	0	0	3	11	8	1	412	237	139	49	139	1	0	0	0
74	0	6	5.6	1	0	0	0	0	0	0	1	0	0	0	2.3	1	0	0	2	2	1	1	102	38	21	60	9	0	0	0	0
75	0	37	9.7	0	0	0	0	1	0	0	1	1	0	0	1.8	0.8	0	0	4	5	3	1	334	201	86	157	47	0	0	0	0
76	0	2	3.2	1	1	1	0	0	0	1	1	0	0	0	4.7	5.9	0	0	3	3	2	1	66	0	0	77	0	0	0	0	0
77	0	1	3	1	0	0	0	1	0	0	1	0	0	0	9.3	10	0	0	4	11	9	1	384	185	124	67	145	0	0	0	0
78	0	4	6	1	0	0	0	0	0	0	0	0	1	0	2.4	1.1	1	1	2	4	3	1	126	39	19	133	7	0	0	0	0
79	0	52	10.7	0	0	0	0	1	0	1	0	0	1	1	3	1.6	0	0	1	3	2	1	261	127	52	26	67	0	0	0	0
80	0	93	22.4	0	0	0	0	0	0	0	1	0	0	0	0.9	0.6	0	0	2	2	1	1	277	101	0	26	43	0	0	0	0
81	0	203	54	0	0	0	0	0	0	0	1	0	0	0	1.2	0.6	0	0	3	2	1	1	290	173	131	53	18	0	0	0	0
82	0	187	32	1	0	0	0	0	0	0	0	0	1	0	1.4	0.7	0	1	2	2	1	1	269	126	0	83	26	0	0	0	0
84	0	1	4.02	1	0	0	0	0	0	0	0	1	0	0	1.2	1.8	0	0	3	8	4	1	74	0	0	83	13	0	0	0	0
85	0	7	5	1	0	0	0	0	0	0	0	0	1	0	1.1	0.6	0	0	2	2	1	1	152	67	33	31	24	0	0	0	0
86	0	0	2.8	1	0	0	0	0	0	0	0	1	0	0	1.4	2.5	0	0	2	6	3	1	124	0	0	80	14	0	0	0	0
87	0	64	20.1	1	0	0	0	0	0	0	1	0	0	0	1.4	0.7	0	0	1	2	1	1	154	40	15	136	0	0	0	0	0
88	0	5	3.8	0	0	0	0	0	0	0	1	0	0	0	2	1	0	0	2	6	4	1	178	63	32	51	28	0	0	0	0
89	0	87	14.4	0	0	0	0	0	0	1	0	1	0	1	3.1	1.7	0	0		10	8	1	246	36	0	55	27	0	0	0	0
90	0	15	7.4	0	0	0	0	0	0	0	1	0	0	0	1.7	0.8	0	0	1	2	1	1	112	25	0	42	0	0	0	0	0
91	0	90	21.8	0	0	0	0	0	0	0	1	0	0	0	1.3	0.7	0	0	3	2	1	1	176	82	55	-23	0	0	0	0	0
92	0	47	11.9	1	0	0	0	0	0	1	0	1	0	0	1.6	0.7	0	0	3	3	1	1	245	114	0	45	41	0	0	0	0
93	0	10	7.3	0	0	0	0	0	0	0	0	0	1	0	2.4	1	1	1	2	4	3	1	278	172	123	55	16	0	0	0	0
94	0	47	12	1	0	0	0	0	0	1	0	1	0	0	3.4	3.6	0	0		23	12	1	147	38	0	39	53	1	0	0	0
95	0	10	8.7	1	0	0	0	1	0	0	1	0	0	0	1.4	0.7	0	0	2	5	4	1	300	213	125	55	38	0	0	0	0
96	0	4	4.8	0	0	0	0	0	0	0	1	0	0	0	2.9	1.3	0	0	2	4	2	1	107	42	21	28	17	0	0	0	0
97	0	17	10.1	1	1	0	0	0	0	0	0	1	0	0	2.6	1.1	0	0	2	7	5	1	479	301	122	49	0	0	0	0	0
98	0	0	3.2	1	0	0	0	0	0	0	1	0	0	0	6.1	3.8	0	0	3	14	8	1	434	35	0	160	77	1	0	0	0
99	0	4	6.3	1	0	0	0	0	0	0	1	0	0	0	1.8	0.9	0	0	2	5	2	1	126	54	32	99	16	0	0	0	0
101	0	9	6.2	1	0	0	0	0	0	0	0	0	1	0	2.3	1	1	1	3	6	4	1	225	138	83	65	39	0	0	0	0
102	0	26	8.5	0	0	0	0	1	0	1	1	0	0	0	2.8	1.3	0	0	3	8	7	1	269	114	0	54	28	1	0	0	0
103	0	9	7.8	0	0	0	0	1	0	0	1	0	0	0	3.2	1.3	0	0	3	3	2	1	132	55	0	29	0	0	0	0	0
104	0	11	7	0	0	0	0	0	0	0	0	0	1	0	2.1	1	1	1	2	5	4	1	153	60	34	38	17	0	0	0	0
105	0	25	11.3	0	0	0	0	0	0	0	1	0	0	0	2.7	1.1	0	0	2	7	5	1	198	119	85	62	0	0	0	0	0
106	0	112	30	0	0	0	0	0	0	1	0	1	0	0	1.1	1.4	0	0		2	1	1	241	0	0	18	0	0	0	0	0
107	0	6	7.8	1	0	0	0	0	0	0	1	0	0	0	1.5	0.7	0	0	3	3	1	1	186	95	67	61.5385	26	0	0	0	0
108	0	51	9.6	1	0	0	0	0	0	1	0	0	1	0	2.6	1.2	0	0	3	51	41	1	303	162	48	35	43	1	0	0	0
109	0	128	43	0	0	0	0	0	0	0	1	0	0	0	1.5	0.8	0	0	3	2	1	1	242	140	108	61	0	0	0	0	0
111	0	0	3.19	1	0	0	0	0	0	0	0	0	1	0	1.2	1.9	1	1	3	2	1	1	67	0	0	58	0	0	0	0	0
112	0	3	5.43	0	0	0	0	0	0	0	1	0	0	0	2.4	1	0	0	1	3	2	1	180	40	0	72	37	0	0	0	0
113	0	3	4.7	0	0	0	0	0	0	0	0	0	1	1	1.7	0.8	0	0	4	14	4	1	373	220	76	33	21	0	0	0	0
114	0	69	19	1	0	0	0	0	0	0	1	0	0	0	1.2	0.7	0	0	1	2	1	1	151	58	16	26	0	0	0	0	0
115	0	93	28.6	1	0	0	0	0	0	0	1	0	0	0	1.3	0.7	0	0	1	2	1	1	151	42	13	28	0	0	0	0	0
116	0	2	4.8	0	0	0	0	0	0	0	0	1	0	1	0.6	1	0	0	3	4	2	1	146	0	0	54	4	0	0	0	0
117	0	19	9.6	0	0	0	0	0	0	0	1	0	0	0	2.1	0.9	0	0	1	2	1	1	105	35	0	26	0	0	0	0	0
118	0	134	30.6	1	0	0	0	0	0	0	0	1	0	0	1.2	0.6	0	0	2	3	2	1	250	133	0	39	24	0	0	0	0
119	0	5	5.3	1	0	0	0	0	0	0	0	1	0	0	0.7	1.1	0	0	3	2	1	1	68	0	0	27	0	0	0	0	0
120	0	69	18	0	0	0	0	0	0	0	1	0	0	0	1	0.6	0	0	2	2	1	1	150	70	41	32.0312	0	0	0	0	0
121	0	80	19.2	0	0	0	0	0	0	0	1	0	0	0	1.3	0.7	0	0	2	2	1	1	158	70	40	36.7188	0	0	0	0	0
122	0	0	3.03	1	0	0	0	0	0	0	1	0	0	0	3.3	2.6	0	0	3	7	3	1	131	0	0	86	37	0	0	0	0
125	0	4	4.76	1	0	0	0	0	0	0	0	0	1	0	1	1.3	1	1	3	5	4	1	61	0	0	44	2	0	0	0	0
126	0	0	2.7	0	0	0	0	0	0	0	1	0	0	0	2.9	3.2	0	0	2	5	4	1	44	0	0	57	0	0	0	0	0
127	0	10	6.4	0	0	0	0	0	0	0	0	0	1	0	2	1	0	1	2	2	1	1	164	69	0	20.8791	16	0	0	0	0
128	0	11	9.1	1	0	0	0	0	0	0	1	0	0	0	1.9	0.9	0	0	4	12	10	1	340	189	74	67.3874	4	0	0	0	0
129	0	33	11.1	0	0	0	0	0	0	0	0	0	1	0	1.5	0.8	0	1	4	11	9	1	354	220	133	58.1818	55	0	0	0	0
130	0	6	4.4	0	0	0	0	0	0	0	0	1	0	0	1.3	0.7	0	0	2	2	1	1	240	75	30	37.987	0	0	0	0	0
131	0	60	15.4	0	0	0	0	0	0	0	1	0	0	0	1.3	0.6	0	0	1	2	1	1	128	43	20	106.18	0	0	0	0	0
132	0	106	17.8	0	0	0	0	1	0	1	1	0	0	0	2	1	0	0	3	14	3	1	354	135	0	17.0886	54	1	0	0	0
133	0	125	31.6	0	0	0	0	0	0	0	1	0	0	0	1.3	0.7	0	0	1	2	1	1	137	46	19	45.2326	0	0	0	0	0
134	0	0	3.02	1	0	0	0	0	0	0	0	0	1	0	0.6	0.9	0	0	3	10	4	1	71	0	0	52	0	0	0	0	0
135	0	16	8.6	1	0	0	0	0	0	0	0	0	1	0	2	0.9	1	1	3	11	7	1	291	166	129	102.299	28	1	0	0	0
136	0	13	8.7	0	0	0	0	0	0	0	1	0	0	0	1.7	0.8	0	0	2	8	6	1	255	148	98	102.603	16	0	0	0	0
137	0	128	36.8	0	0	0	0	0	0	0	1	0	0	0	2.7	1.6	0	0	3	5	2	1	469	228	7	66.5957	26	0	0	0	0
138	0	9	4.7	0	0	0	0	0	0	0	0	0	1	0	2.1	1	1	1	2	4	2	1	76	51	25	55.2941	0	0	0	0	0
139	0	0	3	1	0	0	0	0	0	0	0	1	0	0	1.2	2	0	0	2	5	1	1	94	0	0	59	0	0	0	0	0
140	0	17	8.8	1	0	0	0	0	0	0	0	0	1	0	1.5	0.7	1	1	2	2	1	1	142	71	41	60.3175	0	0	0	0	0
141	0	6	6.3	0	0	0	0	0	0	0	1	0	0	0	1.3	0.7	0	0	2	2	1	1	165	70	32	50.0866	22	0	0	0	0
142	0	6	5.1	0	0	0	0	1	0	0	0	0	1	0	1.1	1.6	0	0	3	2	1	1	127	0	0	53	0	0	0	0	0
143	0	5	6.13	0	0	0	0	0	0	0	1	0	0	0	0.7	1	0	0	1	2	1	1	57	0	0	10	0	0	0	0	0
144	0	2	5.3	1	0	0	0	0	0	0	1	0	0	0	0.6	0.9	0	0		2	1	1	69	0	0	89	26	0	0	0	0
145	0	7	7.7	1	0	0	0	0	0	0	0	1	0	0	1.2	1.4	0	0	3	3	1	1	111	0	0	39	13	0	0	0	0
146	0	6	5.8	0	0	0	0	0	0	0	0	1	0	0	2.7	1.2	0	0	3	3	1	1	140	0	0	60	14	0	0	0	0
147	0	91	23.1	1	0	0	0	0	0	0	1	0	0	0	1.2	0.6	0	0	1	2	1	1	219	91	66	57.0909	0	0	0	0	0
148	0	8	5.4	1	0	0	0	0	0	0	0	1	0	0	1.6	0.8	1	1	2	3	2	1	145	63	38	177.692	31	0	0	0	0
149	0	2	3.9	0	0	0	0	0	0	0	1	0	0	0	1	0.6	0	0	2	3	1	1	159	83	53	33.8202	21	0	0	0	0
150	0	173	53.4	0	0	0	0	0	0	0	1	0	0	0	1.2	0.6	0	0	1	2	1	1	168	47	17	71.125	0	0	0	0	0
151	0	7	8	1	0	0	0	0	0	0	1	0	0	0	8.7	6.3	0	0	3	7	4	1	164	86	53	64.955	34	0	0	0	0
152	0	22	10.9	1	0	0	0	0	0	0	1	0	0	0	2.8	1.1	0	0	2	8	5	1	163	74	54	49.0323	5	0	0	0	0
153	0	63	18.6	0	0	0	0	0	0	0	1	0	0	0	1.8	0.8	0	0	3	3	1	1	170	89	64	67.9167	0	0	0	0	0
154	0	7	7.2	0	0	0	0	0	0	0	1	0	0	0	2.4	1	0	0	2	2	1	1	135	43	20	75.3333	0	0	0	0	0
155	0	13	8.8	1	0	0	0	0	0	0	1	0	0	0	1.6	0.7	0	0	2	2	1	1	145	76	32	35.514	6	0	0	0	0
157	0	155	32	1	0	0	0	0	0	0	1	0	0	0	1.3	0.6	0	0	1	2	1	1	111	35	12	278.333	0	0	0	0	0
158	0	26	10.5	0	0	0	0	0	0	0	0	1	0	0	2.6	1.1	1	1	1	2	1	1	114	32	16	-3.51351	0	0	0	0	0
160	0	1	2.9	1	0	0	0	1	0	0	0	1	0	0	2.1	1.2	0	0	6	24	16	1	492	261	113	20.5556	155	1	0	0	1
161	0	70	17.8	0	0	0	0	0	0	0	1	0	0	0	1.6	0.7	0	0	1	2	1	1	107	37	0	130.761	0	0	0	0	0
162	0	11	9.2	1	0	0	0	0	0	0	1	0	0	0	1.5	0.7	0	0	2	3	1	1	168	87	70	101.935	26	0	0	0	0
163	0	2	3.1	1	0	0	0	0	0	0	0	0	1	0	1.6	0.8	1	1	2	5	3	1	139	52	26	114.731	0	0	0	0	0
164	0	78	16.5	0	0	0	0	1	0	1	0	1	0	1	1.8	0.8	0	0	3	4	2	1	441	181	102	124.444	44	0	0	0	0
165	0	3	4.5	1	1	0	0	0	0	0	1	0	0	0	2.3	1.1	0	0	1	7	5	1	149	40	0	62.8571	53	0	0	0	0
166	0	115	22.7	0	1	0	0	0	0	0	0	0	1	0	0.9	0.6	1	1	3	7	2	1	336	133	94	61	30	0	0	0	0
167	0	3	4.9	0	0	0	0	0	0	0	1	0	0	0	1.9	0.9	0	0	2	2	1	1	101	40	26	13.7255	20	0	0	0	0
168	0	18	10.2	1	0	0	0	0	0	0	1	0	0	0	2.2	0.9	0	0	2	2	1	1	105	52	33	25.1429	0	0	0	0	0
170	0	105	21	0	0	0	0	0	0	1	0	0	1	1	1.8	0.8	0	0	3	3	1	1	402	230	121	105.811	44	0	0	0	0
171	0	76	14.8	1	0	0	0	0	0	0	1	0	0	0	1.1	0.6	0	0	3	4	2	1	301	145	0	25.8929	80	0	0	0	0
173	0	4	4.2	1	0	1	1	0	0	1	0	0	1	0	2.2	2.7	0	0	4	3	3	1	237	0	0	96	32	0	0	0	0
174	0	6	4.8	0	0	0	0	0	0	0	0	0	1	0	1.6	0.7	1	1	2	10	9	1	135	52	28	84.3443	31	0	0	0	0
175	0	16	5.6	0	0	0	0	1	0	0	0	0	1	0	1.7	0.8	0	1	2	7	4	1	196	76	27	47.3333	43	0	0	0	0
176	0	33	12.2	0	0	0	0	0	0	0	1	0	0	0	2.2	0.9	0	0	2	2	1	1	145	65	43	49.7297	0	0	0	0	0
177	0	12	7.4	1	0	0	0	0	0	0	1	0	0	0	1.9	0.9	0	0	2	2	1	1	179	100	70	61	22	0	0	0	0
178	0	0	3.6	1	0	0	0	0	0	0	1	0	0	0	1.9	3.8	0	0	3	8	7	1	127	0	0	64	0	1	0	0	0
179	0	5	4.6	0	0	0	0	0	0	0	1	0	0	0	3	1.3	1	0	2	9	7	1	187	110	51	133.077	59	0	0	0	0
180	0	20	9.8	1	0	0	0	0	0	0	1	0	0	0	3.3	1.3	0	0	2	2	1	1	91	40	25	122.174	0	0	0	0	0
181	0	1	3.9	0	1	0	0	1	0	0	0	0	1	0	2.7	1.3	0	1	3	36	20	1	156	45	0	151.75	13	0	1	1	0
182	0	10	8	0	0	0	0	0	0	0	0	1	0	0	1.5	0.7	1	1	3	5	4	1	324	181	130	132.791	30	0	0	0	0
183	0	1	2.5	0	0	0	0	0	0	0	0	1	0	0	2.3	1	0	0	3	4	2	1	76	0	0	76	0	0	0	0	0
184	0	18	8.6	0	0	0	0	0	0	0	0	0	0	0	1.3	0.7	0	0	2	3	2	1	180	99	64	45.0952	22	0	0	0	0
185	0	74	21	0	0	0	0	0	0	0	1	0	0	0	2.5	1	0	0	2	2	1	1	135	55	35	97.4843	0	0	0	0	0
186	0	4	3.1	0	0	1	1	0	0	0	0	0	1	0	2.8	1.7	0	1	3	7	7	1	75	33	0	42	0	0	0	0	0
187	0	23	8.4	1	0	0	0	0	0	0	1	0	0	0	1.4	0.7	0	0	1	2	1	1	136	57	30	27	0	0	0	0	0
188	0	5	5.1	1	0	0	0	1	0	0	0	0	1	0	3.3	1.3	0	0	2	11	6	1	203	103	47	81	29	0	0	0	0
189	0	10	8.4	1	0	0	0	1	0	0	0	1	0	0	1.7	0.8	0	0	3	7	4	1	208	118	84	82	45	0	0	0	0
190	0	17	8.9	0	0	0	0	1	0	0	1	0	0	0	2.3	1.3	0	0	3	34	29	1	497	311	132	62	51	1	0	0	0
191	0	119	32.5	0	0	0	0	0	0	0	1	0	0	0	1.3	0.7	0	0	2	4	1	1	286	158	0	32	0	0	0	0	0
192	0	13	4.7	1	0	0	0	0	0	0	0	0	1	0	1.3	0.7	1	1	2	9	6	1	184	69	27	18	48	0	0	0	0
193	0	36	12	0	0	0	0	0	0	0	0	0	1	0	1.1	0.6	1	1	3	2	1	1	169	92	62	32	30	0	0	0	0
195	0	53	15	1	0	0	0	0	0	0	0	1	0	0	1.8	0.8	0	0	1	2	1	1	124	37	15	20	0	0	0	0	0
196	0	1	3.6	1	0	0	0	1	0	0	0	1	0	0	1.5	0.8	0	0	2	39	28	1	367	191	58	129	57	0	0	0	0
197	0	3	4.7	1	0	0	0	0	0	0	0	1	0	0	1.7	0.8	0	0	2	6	3	1	133	47	29	147	51	0	0	0	0
198	0	12	7.3	1	0	0	0	0	0	0	0	1	0	0	1.5	0.7	0	0	3	5	3	1	221	100	57	61	22	0	0	0	0
199	0	4	4.2	1	0	0	0	0	0	0	1	0	0	0	1.3	0.7	0	0	2	6	5	1	131	46	25	165	21	0	0	0	0
200	0	88	24	0	0	0	0	0	0	0	1	0	0	0	1.4	0.7	0	0	1	2	1	1	120	35	0	5	0	0	0	0	0
201	0	41	13	1	0	0	0	0	0	0	1	0	0	0	1.4	0.7	0	0	2	2	1	1	150	74	43	38	0	0	0	0	0
202	0	9	7.4	0	0	0	0	0	0	0	1	0	0	0	2.5	1	0	0	2	2	1	1	159	83	53	53	14	0	0	0	0
203	0	80	16.8	1	0	0	0	0	0	0	0	1	0	0	1.2	0.6	0	0	1	2	1	1	94	30	0	53	0	0	0	0	0
204	0	187	44	1	0	0	0	0	0	0	1	0	0	0	1.1	0.6	0	0	1	2	1	1	136	40	0	25	0	0	0	0	0
205	0	150	30.5	0	0	0	0	0	0	0	0	1	0	0	2.1	0.9	0	0	1	2	1	1	116	41	0	61	0	0	0	0	0
207	0	95	35.9	0	0	0	0	0	0	0	1	0	0	0	1.7	0.7	0	0	1	2	1	1	114	34	0	34	0	0	0	0	0
208	0	7	5.4	0	0	0	0	0	0	0	1	0	0	0	1.4	0.7	0	0	2	4	2	1	261	130	43	93	59	0	0	0	0
209	0	94	26	0	0	0	0	0	0	0	0	1	0	0	1.3	0.7	0	0	1	2	1	1	103	29	0	9	0	0	0	0	0
210	0	189	63	1	0	0	0	0	0	1	0	1	0	1	1.7	0.9	0	0	3	4	2	1	562	166	0	54	15	0	0	0	0
211	0	0	2.7	1	0	0	0	0	0	0	1	0	0	0	2	3.2	0	0	3	7	3	1	108	0	0	95	11	0	0	0	0
212	0	0	3.9	1	0	0	0	0	0	0	1	0	0	0	1	1.6	0	0	3	3	2	1	126	0	0	82	0	0	0	0	0
213	0	82	16.5	0	0	0	0	0	0	0	0	1	0	0	1.3	0.7	0	0	3	3	2	1	294	171	120	50	35	0	0	0	0
214	0	69	16.5	0	0	0	0	0	0	0	1	0	0	0	1.9	0.8	0	0	2	2	1	1	136	52	27	15	0	0	0	0	0
215	0	6	6.7	1	0	0	0	0	0	0	0	0	1	0	2	0.9	0	0	2	3	2	1	94	36	22	32	7	0	0	0	0
216	0	0	2.5	1	0	0	0	0	0	0	0	1	0	0	1.2	1.9	0	0	2	2	2	1	48	0	0	90	0	0	0	0	0
217	0	24	10.3	1	0	0	0	1	0	0	0	1	0	0	2.7	1.7	0	0	3	7	1	1	279	160	0	90	43	0	0	0	0
218	0	10	7.9	0	0	0	0	0	0	0	1	0	0	0	1.2	0.6	0	0	2	2	1	1	118	54	35	41	30	0	0	0	0
219	0	57	15.5	0	0	0	0	0	0	0	0	0	1	0	1.7	0.8	1	1	3	2	1	1	127	51	36	19	0	0	0	0	0
220	0	0	3.1	0	0	0	0	1	0	0	1	0	0	0	1.8	0.9	0	0	3	7	5	1	231	40	0	113	65	0	0	0	0
221	0	0	2.7	0	0	0	0	0	0	0	1	0	0	0	1.2	1.5	0	0	2	6	3	1	88	0	0	161	28	0	0	0	0
222	0	22	7.3	0	0	0	0	0	0	0	0	0	1	0	1.4	0.7	0	0	4	5	3	1	307	176	113	119	66	0	0	0	0
223	0	83	16.2	0	0	0	0	0	0	1	0	0	1	1	1.7	0.9	0	0	3	6	4	1	533	282	0	168	111	0	0	0	0
225	0	159	27	1	1	0	0	0	0	0	0	0	1	0	2.6	1	0	1	2	11	9	1	462	218	148	74	46	0	0	0	0
226	0	1	2.7	0	0	0	0	0	0	0	0	0	1	0	0.9	1.3	1	1	3	4	1	1	49	0	0	64	0	0	0	0	0
227	0	67	15	0	0	0	0	0	0	0	1	0	0	0	1.5	0.7	0	0	1	2	1	1	212	107	64	58	0	0	0	0	0
228	0	189	55.9	1	0	0	0	0	0	0	1	0	0	0	1.5	0.7	0	0	2	2	1	1	276	130	0	28	0	0	0	0	0
230	0	15	10.3	1	0	0	0	0	0	0	0	1	0	0	1.5	0.7	0	1	2	20	12	1	306	163	136	90	19	0	0	0	0
232	0	30	10.4	0	0	0	0	0	0	0	0	0	1	0	1.4	0.7	0	0	3	6	2	1	307	167	125	78	24	1	0	0	0
233	0	10	8.8	1	0	0	0	0	0	0	0	1	0	0	1.4	0.7	0	0	2	3	1	1	194	87	61	84	0	0	0	0	0
234	0	15	8	1	0	0	0	0	0	0	0	1	0	0	1.7	0.8	0	0	2	2	1	1	281	137	98	19	19	0	0	0	0
235	0	38	11.2	0	0	0	0	0	0	0	1	0	0	0	1.5	0.7	0	0	1	2	1	1	132	55	24	2	0	0	0	0	0
237	0	44	9.8	0	0	0	0	0	0	0	1	0	0	0	1.9	0.9	0	0	3	3	1	1	307	145	72	44	30	0	0	0	0
238	0	138	21.2	0	0	0	0	0	0	0	0	0	1	0	1.8	0.8	0	1	3	3	2	1	182	73	46	55	43	0	0	0	0
239	0	5	5.7	0	0	0	0	0	0	0	0	1	0	0	1.7	0.8	0	0	3	3	1	1	243	126	56	62	0	0	0	0	0
240	0	10	6.8	1	0	0	0	0	0	0	1	0	0	0	2	0.9	0	0	2	3	1	1	114	49	27	27	0	0	0	0	0
241	0	14	8.6	0	0	0	0	0	0	0	0	0	1	0	1.5	0.7	0	0	2	8	4	1	351	170	105	105	42	0	0	0	0
242	0	3	4.5	1	0	0	0	0	0	0	0	1	0	0	2.1	1	0	0	3	2	1	1	72	0	0	47	0	0	0	0	0
243	0	6	4.9	0	0	0	0	0	0	0	0	0	1	0	2.4	1.1	0	0	2	6	4	1	147	49	27	110	14	0	0	0	0
244	0	14	7.9	0	0	0	0	0	0	0	0	1	0	0	1.1	0.6	0	0	2	2	1	1	201	84	61	93	30	0	0	0	0
245	0	5	4.4	1	0	0	0	0	0	0	0	0	1	0	1.9	0.9	1	1	1	3	1	1	108	40	0	67	11	0	0	0	0
246	0	140	30.5	1	0	0	0	0	0	0	1	0	0	0	1.5	0.7	0	0	1	2	1	1	201	117	70	67	0	0	0	0	0
247	0	6	5.4	1	0	0	0	0	0	0	1	0	0	0	2.1	0.9	0	0	2	2	1	1	131	48	26	68	0	0	0	0	0
248	0	67	15.3	1	0	0	0	0	0	0	1	0	0	0	1.5	0.7	0	0	1	2	1	1	119	33	0	21	0	0	0	0	0
249	0	10	5.91	1	1	1	0	0	0	1	0	0	1	0	1.6	4.7	0	0	3	2	2	1	203	0	0	48	2	0	0	0	0
251	0	24	8.8	1	0	0	0	0	0	0	0	0	1	0	2	0.9	0	0	2	4	2	1	200	107	77	34	11	0	0	0	0
252	0	64	12.6	0	1	0	0	1	1	0	0	0	1	0	2.8	1.8	0	0	2	20	6	1	411	263	187	39	35	0	0	0	0
253	0	18	7.8	0	0	0	0	0	0	0	0	0	1	0	2	0.8	0	0	1	2	1	1	103	36	0	48	0	0	0	0	0
254	0	73	19.5	1	0	0	0	0	0	0	1	0	0	0	1.4	0.7	0	0	2	2	1	1	144	55	29	33	0	0	0	0	0
255	0	4	4.7	1	0	0	0	1	0	0	1	0	0	0	2	1.1	0	0	2	3	2	1	249	120	71	82	43	0	0	0	0
256	0	15	7.7	0	0	0	0	0	0	1	0	1	0	1	1.8	1	0	0	2	2	1	1	256	138	0	41	16	0	0	0	0
257	0	147	38.1	1	0	0	0	0	0	0	0	1	0	0	2.1	0.9	0	0		2	1	1	106	19	0	33	0	0	0	0	0
258	0	150	36.4	1	0	0	0	0	0	0	1	0	0	0	1	0.6	0	0	2	4	2	1	283	145	0	56	0	0	0	0	0
260	0	21	8.6	0	0	0	0	0	0	0	0	0	1	0	3.4	1.8	0	0	3	13	2	1	262	118	0	109	28	1	0	0	0
261	0	109	28	0	0	0	0	0	0	0	0	1	0	0	1.2	0.6	0	0	1	2	1	1	145	42	0	92	0	0	0	0	0
262	0	163	47	1	0	0	0	0	0	0	1	0	0	0	1.4	0.7	0	0	1	2	1	1	94	21	0	35	0	0	0	0	0
263	0	164	41.9	1	0	0	0	0	0	0	0	1	0	0	1.4	0.7	1	1	2	7	4	1	320	172	0	55	0	0	0	0	0
265	0	16	7.8	1	0	0	0	0	0	0	0	0	1	0	1.3	0.6	1	1	2	2	1	1	171	72	36	53	13	0	0	0	0
266	0	58	14.6	0	0	0	0	0	0	0	0	1	0	0	2.1	0.9	0	0	2	2	1	1	190	79	51	27	0	0	0	0	0
267	0	77	21	0	0	0	0	0	0	0	1	0	0	0	1.3244	0.662014	0	0	1	3	1	1	117	30	0	43	0	0	0	0	0
268	0	132	34	0	0	0	0	0	0	0	0	1	0	0	2.25078	1.28944	0	0	2	2	1	1	405	240	86	65	7.3	0	0	0	0
269	0	2	5.7	0	0	0	0	0	0	0	1	0	0	0	3.82496	4.34421	0	0	3	7	5	1	129	0	0	86	0	0	0	0	0
270	0	6	6.4	1	0	0	0	0	0	0	1	0	0	0	1.40282	0.684725	0	0	2	2	1	1	91	41	25	79	16	0	0	0	0
271	0	5	7.1	1	0	0	0	0	0	0	1	0	0	0	1.94398	2.86416	0	0	3	3	1	1	75	0	0	22	0	0	0	0	0
272	0	5	4.4	1	0	0	0	1	0	0	0	0	1	0	3.09473	2.02455	0	0	3	21	14	1	310	156	110	220	105	1	0	0	0
273	0	8	5.6	0	0	0	0	0	0	0	0	0	1	0	1.96971	0.913876	1	1	1	3	2	1	104	32	0	45	0	0	0	0	0
275	0	13	6	1	0	1	1	0	0	1	0	1	0	0	2.02767	1.10528	0	0	4	6	6	1	585	160	0	123	81	0	0	0	0
276	0	1	4.1	1	0	0	0	0	0	0	1	0	0	0	1.51403	0.722688	0	0	2	9	7	1	278	133	56	104	41	0	0	0	0
277	0	85	18.1	0	0	0	0	0	0	0	1	0	0	0	1.16687	0.605047	0	0	1	2	1	1	189	60	0	39	0	0	0	0	0
278	0	0	4.1	1	0	0	0	0	0	0	1	0	0	1	0.870017	1.28296	0	0	3	3	2	1	124	0	0	44	12	0	0	0	0
279	0	142	35.4	1	0	0	0	0	0	0	1	0	0	0	1.68046	0.797177	0	0	1	2	1	1	128	33	0	62	0	0	0	0	0
280	0	3	4.9	1	0	0	0	0	0	0	0	0	1	0	3.41228	2.72842	0	0	6	25	21	1	455	292	86	149	73	1	0	0	0
281	0	17	8.8	1	0	0	0	0	0	0	1	0	0	0	1.70785	0.779624	0	0	2	5	1	1	158	71	37	47	0	0	0	0	0
282	0	13	7.4	0	0	0	0	0	0	0	1	0	0	0	1.88097	1.13647	0	0	2	7	5	1	278	140	57	56	32	0	0	0	0
283	0	9	6.7	1	0	0	0	0	0	0	0	1	0	0	11.2706	11.4703	0	0	3	5	3	1	133	0	0	27	25	0	0	0	0
284	0	3	4.2	0	0	0	0	0	0	0	1	0	0	0	1.57651	0.740787	0	0	1	4	2	1	140	60	27	114	12	0	0	0	0
285	0	38	10.5	0	0	0	0	0	0	0	0	1	0	0	2.86051	1.13929	1	1	2	5	3	1	165	86	57	48	0	0	0	0	0
286	0	8	6.1	0	0	0	0	0	0	0	0	0	1	0	1.09552	1.34347	0	0	1	3	1	1	85	0	0	39	0	0	0	0	0
287	0	12	7.5	1	0	0	0	0	0	0	0	0	1	0	1.37973	0.685363	0	1	2	5	1	1	215	130	110	51	0	0	0	0	0
288	0	7	6.3	0	0	0	0	0	0	0	0	0	1	0	2.8836	1.20916	1	1	3	5	2	1	202	118	89	38	16	0	0	0	0
289	0	14	6	1	0	1	1	0	0	1	0	1	0	0	2.13204	1.17857	0	0	3	7	7	1	358	133	0	59	67	0	0	0	0
290	0	156	35.2	1	0	0	0	0	0	0	1	0	0	0	0.612837	2.22925	0	0	1	2	1	1	136	36	0	29	0	0	0	0	0
291	0	104	20.5	0	0	0	0	0	0	0	0	1	0	0	0.256853	1.06155	0	0	1	2	0	0	92	0	0	27	0	0	0	0	0
292	0	113	24.4	0	0	0	0	0	0	0	1	0	0	0	1.52505	0.741661	0	0	1	2	1	1	167	60	33	28	0	0	0	0	0
293	0	2	4.1	1	0	0	0	0	0	0	0	1	0	0	0.810812	1.16479	1	1	3	2	1	1	71	0	0	84	13	0	0	0	0
294	0	4	4.9	0	0	0	0	1	0	1	0	0	1	0	13.8651	6.2551	0	0	6	32	27	1	945	741	109	327	163	1	1	1	0
295	0	0	3	1	0	0	0	0	0	0	0	0	1	0	1.76948	2.66408	1	1	3	5	4	1	93	0	0	62	0	0	0	0	0
296	0	169	32.5	1	0	0	0	0	0	0	0	1	0	0	1.94792	0.879795	0	0	3	4	1	1	604	222	52	164	98	0	0	0	0
297	0	1	3.4	0	0	0	0	0	0	0	1	0	0	0	2.90534	1.39549	0	0	3	51	33	1	658	476	39	197	138	1	1	1	0
298	0	4	4.6	0	1	0	0	0	0	0	1	0	0	0	0.91079	1.40486	0	0	3	17	11	1	100	0	0	64	22	1	0	0	0
299	0	0	3.6	1	0	0	0	0	0	0	1	0	0	0	1.90313	2.4695	0	0	3	14	6	1	145	0	0	36	0	0	0	0	0
300	0	8	7.5	1	0	0	0	0	0	0	1	0	0	0	0.990492	0.573917	0	0	3	12	9	1	409	239	182	181	59	0	0	0	0
301	0	19	9.9	0	0	0	0	1	0	0	0	1	0	0	0.964622	1.32714	0	1	3	7	4	1	145	0	0	26	0	0	0	0	0
302	0	1	2.9	0	0	0	0	0	0	0	0	1	0	0	1.193	1.57906	0	0		5	1	1	144	0	0	23	0	0	0	0	0
304	0	10	8	1	0	0	0	0	0	0	1	0	0	0	2.0599	0.908535	0	0	2	3	1	1	187	55	32	33	4	0	0	0	0
306	0	7	6.1	0	0	0	0	0	0	0	1	0	0	0	1.35517	0.696962	0	0	2	5	3	1	155	70	32	80	31	0	0	0	0
307	0	2	3.4	1	0	0	0	0	0	0	0	1	0	0	1.96728	0.968452	0	0	3	29	18	1	609	317	45	439	500	1	0	0	0
308	0	27	8.8	0	0	0	0	1	0	1	0	0	1	0	1.11572	0.626239	0	1	N/A	5	2	1	304	90	0	98	70	1	0	0	0
309	0	13	7.2	1	0	0	0	0	0	0	0	0	1	0	2.17981	1.03369	0	1	3	14	5	1	529	331	136	87	76	1	0	0	0
310	0	12	10.6	1	0	0	0	0	0	0	0	0	1	0	1.01931	1.37795	0	0	3	3	1	1	185	0	0	33	6	0	0	0	0
311	0	1	3.6	1	0	0	0	0	0	0	1	0	0	0	1.91459	0.910165	0	0	2	5	3	1	146	45	22	117	14	0	0	0	0
312	0	66	17.7	0	0	0	0	0	0	0	1	0	0	0	0.28965	0.498314	0	0	N/A	2	0	0	156	0	0	2	0	0	0	0	0
313	0	19	9.2	1	0	0	0	0	0	0	0	0	1	0	2.19334	0.919925	1	1	2	4	2	1	166	74	37	63	0	0	0	0	0
314	0	13	5.5	1	0	0	0	0	0	0	1	0	0	0	1.49895	0.721238	0	0	4	7	3	1	554	355	113	93	127	1	0	0	0
315	0	2	5.2	0	1	0	0	0	0	0	1	0	0	0	1.07386	0.604244	0	0	3	7	5	1	310	162	127	72	94	1	0	0	0
317	0	7	6.1	0	0	0	0	0	0	0	1	0	0	0	1.2785	0.666459	0	0	2	4	1	1	120	47	23	50	25	0	0	0	0
318	0	22	7.8	0	0	0	0	0	0	0	0	0	1	0	1.15542	0.606476	0	0		5	3	1	290	152	102	42	38	0	0	0	0
319	0	3	4.9	1	0	0	0	0	0	1	0	1	0	0	5.39798	4.1481	0	0	6	15	10	1	574	388	65	253	161	1	0	0	0
321	0	147	26.2	1	0	0	0	0	0	0	0	0	1	0	1.35543	0.670275	0	0	2	3	1	1	184	61	36	45	0	0	0	0	0
322	0	1	3.3	1	0	0	0	0	0	0	0	0	1	0	0.531409	0.874108	1	1	3	3	1	1	99	0	0	52	0	0	0	0	0
323	0	6	6.1	0	0	0	0	0	0	0	1	0	0	0	1.69648	0.779693	0	0	2	8	4	1	240	104	48	132	16	1	0	0	0
324	0	96	17.5	0	0	0	0	0	0	0	1	0	0	0	2.01693	0.866185	0	0	1	2	1	1	144	40	0	26	0	0	0	0	0
325	0	11	8.3	0	0	0	0	0	0	0	1	0	0	0	1.31638	0.69482	0	0	2	8	6	1	310	196	126	50	29	0	0	0	0
326	0	0	3.7	1	0	0	0	1	0	0	0	1	0	0	3.35512	2.03785	0	1	3	8	6	1	250	64	0	183	40	1	0	0	0
327	0	170	41.5	0	0	0	0	0	0	0	1	0	0	0	1.38161	0.676961	0	0	1	2	1	1	169			32	0	0	0	0	0
328	0	5	5.4	1	0	0	0	0	0	0	0	0	1	0	1.5379	0.735756	0	0	2	4	2	1	202	53	24	61	35	0	0	0	0
329	0	17	8	1	0	1	1	0	0	0	0	0	1	0	2.13171	1.00755	0	0	3	14	14	1	216	98	0	49	25	0	0	0	0
330	0	99	17.1	0	0	0	0	0	0	0	1	0	0	0	1.32353	0.674369	0	0	1	2	1	1	144	58	0	26	0	0	0	0	0
331	0	91	21.5	1	0	0	0	0	0	0	1	0	0	0	2.29353	0.974272	0	0	1	2	1	1	134	31	0	-5	0	0	0	0	0
332	0	103	23.1	1	0	0	0	0	0	0	1	0	0	0	1.37597	0.684588	0	0	1	2	1	1	120	35	0	40	0	0	0	0	0
333	0	53	14.9	0	0	0	0	0	0	0	1	0	0	0	1.86045	0.834407	0	0	2	2	1	1	228	114	0	35	0	0	0	0	0
336	0	4	3.7	1	0	0	0	0	0	0	0	0	1	0	2.18822	1.00506	0	0	2	10	7	1	461	246	103	235	173	0	0	0	0
337	0	5	3.3	0	0	0	0	0	0	0	0	0	1	0	1.95114	0.963146	0	0	2	8	6	1	222	108	48	57	18	1	0	0	0
338	0	42	16.1	0	0	0	0	0	0	0	1	0	0	0	1.13289	0.632286	0	0	3	2	1	1	243	98	98	36	8	0	0	0	0
339	0	156	73.7	1	0	0	0	0	0	0	0	1	0	0	2.08261	0.852975	0	0	1	2	1	1	186	51	0	23	0	0	0	0	0
340	0	152	47.5	1	0	0	0	0	0	0	1	0	0	0	1.8612	0.878747	0	0	3	8	5	1	716	314	103	153	140	0	0	0	0
341	0	65	15.9	0	0	0	0	0	0	0	0	1	0	0	1.50093	0.726479	0	0	1	2	1	1	143	118	25	15	15	0	0	0	0
342	0	48	12.7	0	0	0	0	0	0	0	0	0	1	0	7.00943	0.712398	0	0	2	7	4	1	167	57	25	23	19	0	0	0	0
343	0	23	8.8	0	0	0	0	0	0	1	0	1	0	1	1.63963	0.825397	0	0	3	19	3	1	318	102	0	27	109	1	0	0	0
344	0	1	3.7	1	0	0	0	0	0	0	0	0	1	0	1.12084	1.7212	1	1	3	4	2	1	81	0	0	53	0	0	0	0	0
345	0	72	21.2	0	0	0	0	0	0	0	0	1	0	0	1.80189	0.845584	0	1	1	3	1	1	136	45	0	30	0	0	0	0	0
346	0	1	2.9	0	0	0	0	0	0	0	0	1	0	0	0.945115	1.25942	1	1	1	4	1	1	81	0	0	35	0	0	0	0	0
348	0	155	32.3	1	1	0	0	0	0	0	1	0	0	0	1.26137	0.668529	0	0	3	5	3	1	435	209	135	39	24	1	0	0	0
349	0	13	6.7	1	0	0	0	0	0	0	0	0	1	0	1.76351	0.838659	1	1	3	19	16	1	377	258	188	90	34	1	0	0	0
350	0	10	7.2	1	0	0	0	0	0	1	0	1	0	0	1.54202	0.867774	0	0	2	5	2	1	414	273	0	36	17	1	0	0	0
351	0	9	7.6	0	0	0	0	0	0	0	0	1	0	0	1.51753	0.755857	1	1	3	13	8	1	298	163	104	26	36	1	0	0	0
353	0	3	4.5	1	0	0	0	0	0	0	1	0	0	0	2.11574	1.03603	0	0	2	8	5	1	187	62	36	149	58	0	0	0	0
354	0	3	4.8	1	1	0	0	0	0	1	0	1	0	1	1.84286	1.09016	0	0	3	13	11	1	439	244	0	168	136	1	0	0	0
355	0	9	6.1	1	0	0	0	0	0	0	0	0	1	0	1.05101	0.576745	0	0	1	16	10	1	182	59	21	96	0	1	0	0	0
356	0	11	8	0	0	0	0	0	0	0	1	0	0	0	1.31149	0.655924	0	0	2	3	1	1	262	172	122	140	16	0	0	0	0
358	0	2	3.2	1	0	0	0	0	0	0	0	0	1	0	1.99626	0.909962	0	0	3	4	3	1	135	0	0	71	16	0	0	0	0
359	0	22	10.3	1	0	0	0	0	0	0	0	1	0	0	1.13072	0.630506	0	0	1	6	2	1	183	62	0	-16	29	0	0	0	0
360	0	180	66.1	1	0	0	0	0	0	0	1	0	0	0	1.17657	0.610129	0	0	3	4	1	1	210	93	60	29	0	0	0	0	0
361	0	5	5.4	0	0	0	0	0	0	0	1	0	0	0	1.37152	0.653856	0	0	2	5	3	1	187	65	38	11	67	0	0	0	0
363	0	1	4	1	0	0	0	0	0	0	1	0	0	0	1.71586	0.835939	0	0	2	7	4	1	198	52	31	136	50	0	0	0	0
364	0	2	4.6	1	0	0	0	1	0	0	1	0	0	0	1.5459	2.41585	0	0	3	8	6	1	135	0	0	52	0	0	0	0	0
366	0	122	40.7	0	0	0	0	0	0	1	0	1	0	0	1.27927	0.683745	0	0	3	4	2	1	289	135	0	28	37	1	0	0	0
367	0	18	8.9	1	0	0	0	0	0	0	1	0	0	0	2.33958	0.98221	0	0	1	6	5	1	214	115	23	53	31	0	0	0	0
368	0	184	58.9	1	0	0	0	0	0	0	1	0	0	0	1.08643	0.625074	0	0	1	8	2	1	511	212	0	35	25	0	0	0	0
369	0	5	4.4	0	0	0	0	0	0	0	1	0	0	0	1.51934	0.725581	0	0	2	3	2	1	105	41	21	105	0	0	0	0	0
370	0	6	6.1	1	0	0	0	0	0	0	1	0	0	0	1.21871	0.674424	0	0	3	8	6	1	176	75	38	64	18	1	0	0	0
371	0	18	8	1	0	0	0	0	0	0	0	1	0	0	1.11554	0.601547	0	0	2	3	2	1	220	129	98	76	23	0	0	0	0
372	0	7	5.5	1	0	0	0	0	0	0	0	0	1	0	1.66661	0.789177	1	1	2	6	3	1	207	76	42	77	18	0	0	0	0
373	0	2	3.8	1	0	0	0	0	0	0	1	0	0	0	1.40071	1.77423	0	0	3	3	2	1	85	0	0	79	0	0	0	0	0
374	0	11	7.4	1	0	0	0	0	0	0	0	0	1	0	2.42299	1.15904	1	1	2	6	5	1	194	91	64	89	18	0	0	0	0
375	0	4	4.5	1	0	0	0	0	0	1	0	1	0	1	1.17995	3.82006	0	0	2	38	38	1	652	450	78	253	229	1	1	1	1
376	0	6	6	0	0	0	0	0	0	0	1	0	0	0	1.65119	0.807288	0	0	2	4	2	1	136	62	34	32	13	0	0	0	0
377	0	8	6.1	1	0	0	0	0	0	0	0	0	1	0	0.992373	0.602191	1	1	2	5	4	1	125	46	18	129	33	0	0	0	0
378	0	0	3.1	0	0	0	0	0	0	1	0	0	1	1	1.10473	1.47103	0	0	3	4	2	1	124	0	0	15	13	0	0	0	0
379	0	16	8.7	0	0	0	0	0	0	0	0	0	1	0	4.08287	2.76874	0	1	3	13	9	1	659	395	32	283	290	1	0	0	0
380	0	26	9.4	1	0	0	0	0	0	0	0	1	0	0	1.23793	0.630007	0	0	2	2	1	1	119	46	26	13	0	0	0	0	0
381	0	10	6	1	0	0	0	0	0	0	0	1	0	0	1.78789	0.888337	1	1	3	4	3	1	304	173	117	182	38	0	0	0	0
382	0	6	5.6	1	0	0	0	0	0	0	0	0	1	0	1.78117	0.850529	1	1	2	3	2	1	138	52	31	82	60	0	0	0	0
386	0	14	6.9	0	0	0	0	0	0	0	1	0	0	0	0.985249	0.578036	0	0	1	2	1	1	134	38	0	79	61	0	0	0	0
387	0	3	4.1	0	0	0	0	0	0	0	1	0	0	0	2.24885	0.983239	0	0	2	4	1	1	150	51	35	72	32	0	0	0	0
388	0	70	14.8	0	0	0	0	0	0	0	1	0	0	0	1.74606	0.805912	0	0	1	2	1	1	141	42	19	56	0	0	0	0	0
389	0	13	7.5	0	0	0	0	0	0	1	0	0	1	0	1.55707	1.0262	0	0	2	5	2	1	216	127	0	26	7	1	0	0	0
390	0	6	5.4	0	0	0	0	0	0	0	1	0	0	0	1.19567	0.640215	0	0	2	6	3	1	155	57	37	54	20	0	0	0	0
391	0	129	26.3	1	0	0	0	0	0	0	1	0	0	0	1.22742	0.632467	0	0	1	3	1	1	120	33	0	7	0	0	0	0	0
392	0	0	3.3	0	0	0	0	0	0	0	1	0	0	0	0.947219	1.47623	0	0	1	2	2	1	78	0	0	21	0	0	0	0	0
393	0	1	3.3	1	0	0	0	0	0	0	1	0	0	0	2.73719	1.3077	0	0	2	5	3	1	140	61	41	0	15	0	0	0	0
395	0	3	5.3	1	0	0	0	0	0	0	1	0	0	0	1.14232	0.614413	0	0	2	6	4	1	124	39	24	83	17	0	0	0	0
396	0	0	3.2	1	0	0	0	0	0	0	1	0	0	0	4.06912	2.01376	0	0	3	6	4	1	352	208	69	169	69	1	0	0	0
397	0	0	2.8	0	0	0	0	0	0	0	1	0	0	0	1.11861	1.5613	0	0	3	7	3	1	95	0	0	84	0	0	0	0	0
398	0	0	2.9	1	0	0	0	0	0	0	0	0	1	0	1.23822	1.80083	0	1	3	4	2	1	90	0	0	43	0	0	0	0	0
400	0	18	10	1	1	0	0	0	0	0	1	0	0	0	1.35502	0.675504	0	0	2	7	4	1	261	124	80	75	41	0	0	0	0
401	0	5	4.5	1	0	0	0	0	0	0	0	1	0	0	1.58145	0.757279	1	1	2	6	3	1	170	45	24	136	11	0	0	0	0
402	0	0	2.7	1	0	0	0	0	0	0	0	1	0	0	1.05054	1.68665	0	0	3	6	4	1	137	0	0	40	0	0	0	0	0
403	0	39	13.1	1	0	0	0	0	0	0	1	0	0	0	1.17863	0.632167	0	0	2	3	1	1	240	80	36	43	63	0	0	0	0
405	0	4	4.7	1	0	0	0	0	0	0	1	0	0	0	2.47971	1.77807	0	0	5	11	8	1	756	420	81	370	638	1	0	0	0
406	0	7	5.8	1	0	0	0	0	0	0	0	1	0	0	1.21661	0.637882	1	1	3	8	6	1	231	113	88	48	22	0	0	0	0
408	0	2	3.2	0	0	0	0	0	0	0	1	0	0	0	2.04671	0.992099	0	0	3	13	9	1	385	202	40	101	128	1	0	0	0
409	0	0	2.8	1	0	0	0	0	0	0	0	0	1	0	1.00199	1.56213	0	0	3	4	2	1	92	0	0	45	18	0	0	0	0
410	0	3	3.9	1	0	0	0	0	0	0	1	0	0	0	3.79844	2.5231	0	0	3	15	11	1	466	280	126	204	192	1	0	0	0
411	0	8	7.6	1	0	0	0	1	0	0	0	1	0	0	0.869145	1.24026	0	1	3	8	6	1	190	0	0	42	16	0	0	0	0
412	0	5	7.8	0	0	0	0	0	0	0	0	1	0	0	1.35097	1.64909	0	0	3	3	2	1	99	0	0	25	10	0	0	0	0
413	0	5	6.1	1	0	0	0	0	0	0	1	0	0	0	1.3858	0.679978	0	0	2	8	5	1	163	57	28	77	62	0	0	0	0
414	0	7	5.1	1	0	0	0	0	0	0	1	0	0	0	1.99791	0.88101	0	0	3	5	3	1	227	110	84	85	20	0	0	0	0
415	0	117	41.6	1	0	0	0	0	0	0	1	0	0	0	1.16158	0.619164	0	0	1	2	1	1	144	41	0	18	0	0	0	0	0
416	0	22	10.6	1	0	0	0	0	0	0	0	0	1	0	1.86065	0.827632	0	0	3	4	1	1	279	117	88	41	25	0	0	0	0
418	1	69	17	0	0	0	0	0	0	0	1	0	0	0	1.06785	0.582313	0	0	3	9	3	1	376	232	146	31	47	0	0	0	0
419	1	11	8.1	0	0	0	0	0	0	0	1	0	0	0	1.16429	0.623802	0	0	2	3	1	1	238	118	44	36	60	0	0	0	0
420	1	12	9.1	1	0	0	0	0	0	0	1	0	0	0	2.28745	1.12221	0	0	2	4	1	1	159	70	40	5	0	0	0	0	0
421	1	0	3.5	0	0	0	0	0	0	0	1	0	0	0	1.15808	1.72787	0	0	3	6	4	1	134	0	0	73	10	0	0	0	0
422	1	1	3.8	1	0	0	0	0	0	0	1	0	0	0	2.10115	0.953783	0	0	2	7	4	1	201	81	41	49	0	1	0	0	0
424	1	2	4.7	1	0	0	0	0	0	0	0	0	1	0	1.12765	1.8262	1	1	3	3	1	1	101	0	0	28	6	0	0	0	0
425	1	167	55.1	1	0	0	0	0	0	0	1	0	0	0	2.06332	0.918153	0	0	3	3	1	1	350	180	144	8	7	0	0	0	0
426	1	154	50	1	0	0	0	0	0	0	1	0	0	0	0.987839	0.602418	0	0	3	3	2	1	275	86	31	57	23	0	0	0	0
427	1	14	6.3	1	0	0	0	0	1	0	0	0	1	0	1.21229	0.629993	0	0	3	4	2	1	277	139	81	94	21	0	0	0	0
428	1	1	2.9	0	0	0	0	0	0	0	0	0	1	0	10.7868	6.903	1	1	2	17	12	1	171	72	41	55	38	1	0	0	0
430	1	0	3.4	0	0	0	0	0	0	0	0	1	0	0	2.41185	1.65479	0	0	3	12	6	1	220	34	0	92	35	1	0	0	0
431	1	71	15	0	0	0	0	0	0	0	0	0	0	0	1.09014	0.60742	0	0	1	2	1	1	163	49	19	24	0	0	0	0	0
432	1	7	5.5	0	0	0	0	0	0	1	0	0	1	1	3.08751	1.65227	0	0	2	4	1	1	224	120	0	88	9	0	0	0	0
433	1	46	14.6	1	0	0	0	0	0	0	0	1	0	0	1.12158	0.640457	0	0	1	3	1	1	166	51	20	1	0	0	0	0	0
434	1	9	8.7	1	1	0	0	0	0	0	1	0	0	0	1.055	0.599547	0	0	2	7	3	1	302	195	86	64	59	0	0	0	0
435	1	7	5.7	0	0	0	0	0	0	1	0	0	1	1	0.208136	0.386668	0	0	1	2	0	0	74	0	0	32	0	0	0	0	0
437	1	104	19.6	0	0	0	0	0	0	0	0	0	1	0	0.995857	0.574613	0	0	3	11	4	1	294	172	121	36	51	0	0	0	1
438	1	1	3.7	0	0	0	0	1	0	0	0	1	0	0	3.40714	8.82476	0	0	3	7	5	1	178	0	0	91	46	0	0	0	0
440	1	147	25.9	1	1	0	0	0	0	0	0	0	1	0	1.32336	0.666599	0	0	3	9	2	1	237	94	76	39	47	0	0	0	0
441	1	3	3.8	0	0	0	0	0	0	0	0	1	0	0	1.38058	0.680168	0	0	2	6	4	1	200	84	35	37	13	1	0	0	0
442	1	18	8.7	1	0	0	0	0	0	0	1	0	0	0	1.3439	0.670912	0	0	2	3	1	1	226	126	99	38	53	0	0	0	0
443	1	14	7.2	1	0	0	0	0	0	0	0	0	1	0	1.66601	0.802363	1	1	3	33	20	1	363	188	102	42	75	0	0	0	0
444	1	42	11	0	0	0	0	0	0	0	1	0	0	0	2.15632	0.935254	0	0	1	2	1	1	86	23	0	22	0	0	0	0	0
446	1	18	9.4	1	0	0	0	0	0	1	1	0	0	0	3.1308	1.78456	0	0	3	19	12	1	521	274	35	130	163	1	5	1	0
447	1	27	11.5	0	0	0	0	0	0	0	0	1	0	0	1.42076	0.733281	0	0	2	5	2	1	130	49	27	44	25	0	0	0	0
448	1	8	8.1	0	0	0	0	0	0	0	1	0	0	0	1.53109	0.727715	0	0	1	3	1	1	125	0	0	25	0	0	0	0	0
449	1	0	2.7	0	0	0	0	0	0	0	1	0	0	0	1.20778	4.49464	0	0	3	5	3	1	67	0	0	20	0	0	0	0	0
450	1	400	44.5	0	0	0	0	0	0	1	0	0	1	0			0	0	3	3	2	1	399	145	0	62	47	0	0	0	0
451	1	187	55.6	1	0	0	0	0	0	0	0	1	0	0	1.3131	0.655193	0	0	2	2	1	1	200	72	0	38	0	0	0	0	0
452	1	2	3.2	0	0	0	0	0	0	0	0	0	1	0	1.33065	0.669231	0	0	2	12	7	1	194	67	27	100	36	0	0	0	0
453	1	77	21.2	0	0	0	0	0	0	0	1	0	0	0	2.10589	0.952023	0	0	1	2	1	1	233	83	21	46	0	0	0	0	0
454	1	0	2.6	0	1	0	0	0	0	0	1	0	0	0	0.410433	1.53896	0	0	3	13	5	1	174	0	0	61	0	0	0	0	0
455	1	7	6	0	0	0	0	0	0	0	1	0	0	0	1.18253	0.619557	0	0	3	33	26	1	283	158	115	84	30	1	0	0	0
456	1	0	2.2	1	0	0	0	0	0	0	0	1	0	0	0.730212	1.06655	0	0	2	4	2	1	106	0	0	31	0	0	0	0	0
457	1	100	31.9	0	0	0	0	0	0	0	1	0	0	0	1.56005	0.735584	0	0	1	3	1	1	162	40	23	26	0	0	0	0	0
458	1	90	21.5	0	0	0	0	0	0	0	1	0	0	0	1.62694	0.758142	0	0	1	2	1	1	152	48	22	22	0	0	0	0	0
459	1	36	11.1	0	0	0	0	0	0	0	0	0	1	0	2.41128	1.01372	1	1	3	8	5	1	168	91	70	27	22	0	0	0	0
460	1	71	18.9	0	0	0	0	0	0	0	1	0	0	0	1.8356	0.824553	0	0	1	2	1	1	151	51	23	25	0	0	0	0	0
461	1	56	15.5	0	0	0	0	0	0	0	1	0	0	0	1.52975	0.750138	0	0	2	2	1	1	155	21	0	22	0	0	0	0	0
463	1	151	42.6	1	0	0	0	0	0	0	1	0	0	0	1.17613	0.651996	0	0	3	4	2	1	403	178	0	102	86	0	0	0	0
464	1	68	17.8	0	0	0	0	0	0	0	0	1	0	0	2.02276	0.869887	0	0	1	3	1	1	180	64	31	35	0	0	0	0	0
465	1	69	19.9	1	0	0	0	0	0	0	1	0	0	0	1.41114	0.737037	0	0	1	2	1	1	136	38	16	23	0	0	0	0	0
466	1	0	3.6	0	0	0	0	0	0	0	1	0	0	0	0.591527	0.951881	0	0	3	5	3	1	156	0	0	7	19	0	0	0	0
467	1	3	5.1	1	0	0	0	0	0	0	1	0	0	0	1.76071	0.803068	0	0	2	8	4	1	114	34	17	86	73	0	0	0	0
468	1	68	20.2	1	0	0	0	0	0	0	1	0	0	0	1.82122	0.815481	0	0	2	2	1	1	121	43	19	19	0	0	0	0	0
469	1	17	6.8	1	0	0	0	0	0	0	0	0	1	0	0.291715	0.236538	0	0	3	4	2	1	274	102	61	17	27	0	0	0	0
471	1	4	5.6	1	0	0	0	0	0	0	1	0	0	0	1.40593	0.695496	0	0	2	5	3	1	216	91	51	46	45	0	0	0	0
472	1	3	5	1	0	0	0	0	0	0	1	0	0	0	1.14442	0.620622	0	0	2	5	3	1	176	67	32	66	78	0	0	0	0
473	1	35	10.8	0	1	0	0	1	0	0	0	1	0	0	1.71355	0.813706	0	1	3	11	8	1	347	195	135	112	81	0	0	0	0
474	1	180	45.5	1	0	0	0	0	0	0	1	0	0	0	1.04176	0.566346	0	0	3	4	1	1	218	78	0	15	0	0	0	0	0
475	1	1	3	0	0	0	0	0	0	0	0	0	1	0	2.23412	1.0666	0	0	3	11	5	1	181	50	30	199	120	0	0	0	0
476	1	287	54.1	1	0	0	0	0	0	0	0	1	0	0			0	0	2	2	1	1	212	73	72	30	0	0	0	0	0
477	1	12	7.4	1	0	0	0	0	0	0	1	0	0	0	2.12276	0.947284	0	0	2	5	2	1	236	119	54	52	15	0	0	0	0
478	1	220	39	1	0	0	0	0	0	0	0	0	1	0			0	1	3	91	90	1	945	574	0	333	173	1	10	1	1
479	1	6	5.8	0	0	0	0	0	0	0	1	0	0	0	1.2301	0.638229	0	0	2	5	2	1	149	54	25	21	21	0	0	0	0
480	1	7	6.7	0	0	0	0	0	0	0	1	0	0	0	1.00245	1.31062	0	0	3	5	2	1	156	0	0	72	13	0	0	0
481	1	2	3.7	0	0	0	0	0	0	0	1	0	0	0	5.45833	5.15258	0	0	4	15	12	1	467	292	105	114	143	1	0	0	0
484	1	14	7.1	1	0	0	0	0	0	0	0	1	0	0	1.50703	0.725349	0	0	2	5	3	1	287	163	113	101	79	0	0	0	0
486	1	187	39	1	0	0	0	0	0	0	0	1	0	0	1.72634	0.792382	0	0	3	7	5	1	734	432	0	159	128	1	0	0	0
487	1	9	7.9	1	0	0	0	0	0	0	0	1	0	0	1.17936	1.47948	1	1	3	4	2	1	133	0	0	58	19	0	0	0	0
488	1	278	40.4	0	0	0	0	0	0	0	0	1	0	0			0	0	3	2	1	1	381	168	0	56	32	0	0	0	0
489	1	15	9.1	1	0	0	0	1	0	0	0	1	0	0	2.17023	1.18745	0	1	3	6	4	1	450	214	30	50	51	0	0	0	0
490	1	40	11.5	0	0	0	0	0	0	0	0	1	0	0	1.02097	0.575889	0	0	1	2	1	1	175	65	0	24	0	0	0	0	0
491	1	34	10.5	1	0	1	0	0	0	1	0	0	1	0	1.74657	0.929432	0	0	3	7	4	1	607	315	0	87	135	1	0	0	0
492	1	75	20	1	0	0	0	0	0	0	1	0	0	0	1.12589	0.594975	0	0	1	2	1	1	166	44	0	28	0	0	0	0	0
493	1	0	3.6	1	0	0	0	0	0	0	1	0	0	0	21.9926	13.4909	0	0	3	9	5	1	147	0	0	38	42	0	0	0	0
494	1	13	7.7	0	0	0	0	0	0	0	0	1	0	0	1.29925	0.650514	0	0	2	5	4	1	299	147	100	67	31	0	0	0	0
496	1	6	7	1	0	0	0	0	0	0	1	0	0	0	2.22598	1.09257	0	0	2	4	1	1	108	43	25	27	0	0	0	0	0
497	1	2	4.3	0	0	0	0	0	0	0	1	0	0	0	0.682247	1.03049	0	0	1	5	3	1	82	0	0	74	0	0	0	0	0
498	1	13	10.9	0	0	0	0	0	0	0	1	0	0	0	1.44391	0.715389	0	0	3	8	4	1	259	145	96	88	44	0	0	0	0
500	1	8	7.4	0	0	0	0	0	0	0	1	0	0	0	1.10454	0.595956	0	0	2	4	1	1	152	64	29	31	38	0	0	0	0
501	1	15	7.7	1	0	0	0	0	0	0	0	1	0	0	3.84199	2.32361	0	0	2	10	6	1	474	262	123	143	171	0	0	0	0
503	1	20	7.5	1	0	0	0	1	0	1	0	1	0	0	1.66647	0.83509	0	0	3	8	2	1	265	134	0	75	81	0	0	0	0
505	1	306	44.5	0	0	0	0	1	0	0	0	1	0	0			0	0	3	6	2	1	366	142	103	72	0	1	0	0	0
507	1	5	5.1	0	0	0	0	0	0	0	1	0	0	0	1.27035	0.650907	0	0	2	6	3	1	135	46	25	38	18	0	0	0	0
508	1	0	3.2	1	0	0	0	1	0	0	1	0	0	0	1.23565	1.60057	0	0	3	4	1	1	128	0	0	80	15	0	0	0	0
509	1	0	3	0	0	0	0	0	0	0	0	1	0	0	3.12709	3.54475	0	0	3	12	4	1	99	0	0	16	0	0	0	0	0
510	1	2	4.5	0	0	0	0	0	0	0	1	0	0	0	1.18887	0.639493	0	0	2	7	4	1	191	79	33	35	22	1	0	0	0
511	1	25	10.8	1	0	0	0	0	0	0	1	0	0	0	1.59187	0.759208	0	0	2	3	1	1	173	78	43	36	0	0	0	0	0
512	1	5	4.3	0	0	0	0	0	0	0	1	0	0	0	1.25871	0.599863	0	0	2	5	2	1	178	72	13	85	74	0	0	0	0
513	1	13	4.7	1	0	0	0	0	0	0	1	0	0	0	1.41178	0.683385	0	0	2	6	3	1	145	43	22	67	62	0	0	0	0
514	1	2	3.5	1	1	0	0	0	0	0	0	0	1	0	1.08978	1.4006	1	1	1	2	1	1	106	0	0	76	43	0	0	0	0
515	1	69	20.5	0	0	0	0	0	0	0	0	0	1	0	1.19761	0.622119	0	1	3	6	5	1	307	175	73	8	39	0	0	0	0
516	1	2	5.8	0	0	0	0	1	0	0	1	0	0	0	0.978368	1.33604	0	0	3	4	2	1	144	0	0	68	19	0	0	0	0
517	1	61	20.1	1	0	0	0	0	0	0	1	0	0	0	1.82833	0.813093	0	0	2	3	1	1	239	109	65	22	0	0	0	0	0
518	1	29	8.7	1	0	0	0	0	0	0	0	0	1	0	1.04593	0.601185	0	0	3	5	2	1	355	146	43	93	66	0	0	0	0
519	1	11	8.2	1	0	0	0	0	0	0	0	0	1	0	1.03762	0.589705	1	1	3	4	2	1	247	153	98	20	44	0	0	0	0
520	1	1	3.8	0	0	0	0	0	0	0	0	0	1	1	1.7609	0.872159	0	0	2	15	9	1	150	58	35	113	13	0	0	0	0
521	1	8	5.8	0	0	0	0	0	0	0	1	0	0	0	1.29028	0.667619	0	0	3	6	4	1	263	160	118	-22	27	0	0	0	0
522	1	12	7.3	1	0	0	0	0	0	0	0	1	0	0	2.33128	1.45785	0	0	5	7	5	1	488	311	47	6	110	1	0	0	0
523	1	18	8.8	1	0	0	0	0	0	0	0	0	1	0	1.47443	0.737822	1	1	3	4	2	1	141	54	36	0	8	0	0	0	0
524	1	27	10.1	1	0	0	0	1	0	1	0	0	1	0	2.47942	1.24913	0	0	3	37	9	1	380	218	20	93	116	1	0	0	0
525	1	10	8.1	0	0	0	0	0	0	0	1	0	0	0	1.24961	0.61598	0	0	2	7	5	1	265	147	106	54	6	0	0	0	0
526	1	5	7.2	1	0	0	0	0	0	0	0	1	0	0	1.05358	0.578471	1	1	2	5	3	1	102	43	24	21	7	0	0	0	0
527	1	136	28	0	0	0	0	0	0	0	0	0	1	0	1.24215	0.695526	0	0	3	6	3	1	364	194	141	69	39	0	0	0	0
529	1	460	61	1	0	0	0	0	0	0	0	0	1	0			0	0	2	8	3	1	439	145	0	58	42	0	0	0	0
530	1	13	8.3	1	0	0	0	0	0	0	0	0	1	0	1.01814	0.573135	0	0	2	9	6	1	300	154	107	82	76	0	0	0	0
531	1	5	5.4	0	0	0	0	0	0	0	1	0	0	0	1.68793	0.792963	0	0	2	9	4	1	152	660	30	76	15	0	0	0	0
532	1	4	4.5	0	0	0	0	0	0	0	0	1	0	0	1.38158	0.692759	1	1	2	6	4	1	186	85	53	44	22	0	0	0	0
533	1	0	3.2	1	0	0	0	0	0	0	0	1	0	0	1.3671	1.73014	0	0	1	5	3	1	35	0	0	53	0	0	0	0	0
534	1	20	5.8	1	0	1	0	1	0	1	0	0	1	1	1.81075	1.01648	0	0	3	6	4	1	267	138	0	10	67	1	0	0	0
535	1	14	6.7	1	0	0	0	0	0	0	0	0	1	0	1.48647	0.713298	0	1	2	5	3	1	179	62	26	89	16	0	0	0	0
536	1	11	10.1	0	0	0	0	0	0	0	1	0	0	0	1.44017	0.696067	0	0	3	10	8	1	387	239	181	56	40	0	0	0	0
537	1	223	51.4	1	0	0	0	0	0	0	0	1	0	0	6.39593	4.97555	1	1	3	44	33	1	489	145	88	88	32	1	0	0	0
539	1	54	11.5	1	0	0	0	0	0	0	0	0	1	0	1.20142	0.623303	1	1	2	18	6	1	243	116	80	27	70	0	0	0	0
540	1	317	63	1	0	0	0	0	0	0	1	0	0	0	1.84814	0.832835	0	0	3	7	3	1	522	321	0	71	38	0	0	0	0
541	1	7	6.2	0	0	0	0	0	0	0	1	0	0	0	1.62472	0.751092	0	0	2	5	3	1	141	57	32	72	16	0	0	0	0
542	1	164	48.7	1	0	0	0	0	0	0	1	0	0	0	1.29035	0.657262	0	0	1	2	1	1	247	55	22	38	0	0	0	0	0
543	1	0	3	1	0	0	0	0	0	0	1	0	0	0	3.42921	3.26825	0	0	3	5	3	1	117	0	0	27	0	0	0	0	0
544	1	2	2.9	1	0	0	0	0	0	1	0	0	1	0	1.55955	2.67681	0	0	3	14	4	1	131	0	0	66	45	0	0	0	0
545	1	95	16.8	0	0	0	0	1	0	1	0	1	0	1	1.66268	0.956001	0	0	3	6	4	1	493	207	108	71	80	1	0	0	0
547	1	236	85.9	1	0	0	0	0	0	0	0	1	0	0		0.646109	0	0	3	9	5	1	762	242	0	47	62	0	0	0	0
548	1	476	55	0	0	0	0	0	0	0	0	1	0	0		0.651062	0	0	3	4	2	1	316	134	0	38	0	0	0	0	0
549	1	5	7.1	0	0	0	0	0	0	0	0	1	0	0	6.22118	5.27018	0	1	3	7	2	1	199	0	0	29	0	0	0	0	0
550	1	2	5.2	1	0	0	0	0	0	0	1	0	0	0	1.3921	0.688525	0	0	2	9	6	1	148	47	21	104	45	0	0	0	0
551	1	6	5.6	0	0	0	0	0	0	0	0	1	0	0	1.8137	0.837722	1	1	2	6	4	1	171	45	21	36	22	0	0	0	0
552	1	0	2.9	1	0	0	0	0	0	0	1	0	0	0	1.73226	0.856456	0	0	4	23	13	1	350	163	30	366	141	1	0	0	0
553	1	110	25.7	0	0	0	0	0	0	0	1	0	0	0	1.1546	0.608109	0	0	1	3	1	1	238	79	33	39	0	0	0	0	0
554	1	15	7.9	0	0	0	0	0	0	0	1	0	0	0	1.78233	0.818494	0	0	3	6	4	1	318	139	101	148	167	1	0	0	0
555	1	0	3.1	0	0	0	0	0	0	0	1	0	0	0	1.64213	0.843578	0	0	4	13	8	1	353	268	102	38	234	1	0	0	0
556	1	10	6.4	0	1	0	0	0	0	1	1	0	0	0	1.67426	0.932815	0	0	2	7	1	1	323	148	24	55	105	1	0	0	0
557	1	16	8.6	1	0	0	0	0	0	0	0	1	0	0	1.72289	0.786519	1	1	2	6	2	1	297	163	108	53	51	0	0	0	0
559	1	1	4.1	1	0	0	0	0	0	1	1	0	0	0	2.38236	1.3901	0	0	6	12	7	1	449	277	45	172	198	1	0	0	0
560	1	265	73.5	1	0	0	0	0	0	0	0	0	1	0		1.02387	0	1	3	55	30	1	421	272	95	31	13	0	0	0	0
561	1	12	8.2	0	0	0	0	0	0	0	1	0	0	0	1.77017	0.852931	0	0	2	9	3	1	171	62	33	77	4	0	0	0	0
562	1	27	8.8	0	1	0	0	0	0	0	1	0	0	0	1.49065	0.717788	0	0	2	6	1	1	126	42	22	59	0	0	0	0
563	1	43	8.4	0	0	0	0	0	0	0	0	1	0	0	1.25367	0.636744	0	0	2	19	10	1	397	202	27	70	139	0	0	0	0
564	1	10	6.8	0	0	0	0	1	0	1	1	0	0	0	0	0	0	0	3	4	2	1	176	0	0	-1	0	0	0	0	0
565	1	13	6.1	1	0	0	0	0	0	0	0	1	0	0	1.28521	0.662118	1	1	3	7	3	1	301	160	112	70	95	0	0	0	0
566	1	0	2.7	1	0	0	0	0	0	0	1	0	0	0	1.23926	1.67511	0	0	3	9	5	1	144	0	0	75	23	0	0	0	0
567	1	0	2.9	1	0	0	0	1	0	0	0	1	0	0	1.4066	1.88848	1	1	3	5	2	1	131	0	0	66	0	0	0	0	0
568	1	59	17.4	1	1	0	0	0	0	0	0	0	1	0	1.9189	0.927053	0	0	2	14	7	1	481	279	212	69	76	0	0	0	0
569	1	2	3.1	1	0	0	0	1	0	0	1	0	0	0	0.693532	0.987608	0	0	1	3	2	1	76	0	0	57	17	0	0	0	0
571	1	4	4.7	0	0	0	0	0	0	0	0	1	0	0	0.997067	0.57465	1	1	2	7	4	1	171	63	34	26	22	0	0	0	0
572	1	54	15.6	0	0	0	0	0	0	0	1	0	0	0	1.532	0.732424	0	0	1	2	1	1	231	84	33	15	0	0	0	0	0
573	1	0	3	1	0	0	0	0	0	0	0	1	0	0	1.27753	1.89715	0	0	3	7	3	1	161	0	0	48	32	0	0	0	0
574	1	0	3.1	0	0	0	0	0	0	0	1	0	0	0	2.8067	4.463	0	0	4	11	7	1	238	144	64	54	210	1	0	0	0
575	1	8	6.5	0	0	0	0	0	0	0	1	0	0	0	1.61068	0.797677	0	0	3	6	2	1	191	95	74	24	46	0	0	0	0
577	1	3	5.9	1	0	0	0	0	0	0	1	0	0	0	1.62018	0.77264	0	0	2	13	4	1	181	48	0	75	27	0	0	0	0
578	1	180	46.7	1	0	0	0	0	0	0	1	0	0	0	1.09849	0.625513	0	0	3	6	3	1	324	133	0	44	47	0	0	0	0
579	1	2	3.5	1	0	0	0	0	0	0	0	1	0	0	1.4852	0.738481	0	0	2	9	5	1	345	122	75	166	46	0	0	0	0
581	1	7	7.1	0	0	0	0	0	0	0	0	0	1	1	1.31467	0.69992	0	0	2	10	5	1	293	65	34	76	73	0	0	0	0
582	1	10	7.1	0	0	0	0	0	0	0	0	0	1	0	1.31909	0.704309	0	0	1	7	4	1	223	96	48	-14	14	0	0	0	0
583	1	5	6.5	1	0	0	0	0	0	0	1	0	0	0	1.32923	0.704009	0	0	2	12	5	1	128	55	34	38	11	0	0	0	0
584	1	21	6.6	1	0	0	0	0	0	1	0	0	1	0	4.12018	2.90386	0	0	2	28	9	1	408	202	0	30	121	1	0	0	0
585	1	192	64	0	0	0	0	0	0	1	0	1	0	0		0.988253	0	0	3	8	2	1	426	100	0	-4	28	0	0	0	0
586	1	186	38.2	1	0	0	0	0	0	0	1	0	0	0	1.58539	0.754039	0	0	2	4	1	1	263	76	35	38	0	0	0	0	0
587	1	125	31.8	0	0	0	0	0	0	0	0	1	0	0	1.06553	0.576801	0	0	2	3	1	1	205	66	0	50	0	0	0	0	0
588	1	8	7.5	1	0	0	0	0	0	0	1	0	0	0	0.940978	1.33815	0	0	3	4	2	1	133	0	0	29	0	0	0	0	0
589	1	163	45.7	0	0	0	0	0	0	0	1	0	0	0	1.57003	0.749175	0	0	2	13	8	1	421	196	155	46	39	0	0	0	0
590	1	0	3.1	0	0	0	0	0	0	0	1	0	0	0	4.78459	1.57438	0	0	3	12	5	1	304	169	31	172	48	1	0	0	0
591	1	198	49.6	1	1	0	0	0	0	1	0	0	1	0		0.698202	0	0	3	9	4	1	274	107	0	27	14	0	0	0	0
592	1	7	6.1	1	0	0	0	0	0	0	0	0	1	0	2.56598	1.16213	1	1	3	14	5	1	262	107	56	87	38	1	0	0	0
593	1	121	20.9	0	0	0	0	0	0	0	0	0	1	0	1.57277	0.747035	1	1	3	9	3	1	323	158	104	47	48	1	0	0	0
594	1	5	5.3	0	0	0	0	0	0	0	0	1	0	0	1.65742	0.785612	1	1	2	8	3	1	234	101	59	43	19	1	0	0	0
596	1	209	56.6	1	0	0	0	0	0	0	0	0	1	0		0.901748	0	0	3	5	2	1	333	92	0	38	0	0	0	0	0
597	1	213	55.1	0	0	0	0	0	0	0	0	0	1	0		0.959767	0	0	3	6	2	1	492	301	165	58	33	0	0	0	0
598	1	59	13.1	1	0	0	0	1	0	1	0	0	1	0	1.29195	1.72077	0	0	3	23	3	1	169	0	0	32	12	0	0	0	0
599	1	6	7.5	0	0	0	0	0	0	0	1	0	0	0	0.962601	1.27145	0	0	3	6	3	1	123	0	0	40	11	0	0	0	0
601	1	11	5.8	0	0	0	0	0	0	0	1	0	0	0	1.67037	0.786986	0	0	2	7	3	1	218	105	74	94	59	0	0	0	0
602	1	79	15	0	0	0	0	0	0	0	0	0	1	0	1.46869	0.705137	0	0	3	8	4	1	567	263	35	78	108	0	0	0	0
603	1	8	8.5	1	0	0	0	0	0	0	1	0	0	0	0.666837	0.406022	0	0	3	7	5	1	149	0	0	42	15	0	0	0	0
604	1	19	7.7	1	0	0	0	0	0	0	0	1	0	0	3.17362	1.28171	0	0	3	12	8	1	214	108	72	116	48	0	0	0	0
606	1	0	2.8	1	0	0	0	0	0	0	1	0	0	0	1.08897	1.52845	0	0	3	12	4	1	111	0	0	128	17	0	0	0	0
607	1	460	52.4	1	1	0	0	0	0	1	1	0	0	0		0.772544	0	0	3	9	3	1	610	346	44	58	128	0	0	0	0
608	1	4	4.4	1	0	0	0	0	0	0	0	1	0	0	8.68395	3.67119	0	0	3	22	15	1	326	122	0	90	150	1	0	0	0
609	1	6	7.6	0	1	0	0	1	0	0	1	0	0	0	0.364293	0.272703	0	0	2	7	4	1	218	74	39	49	67	0	0	0	0
610	1	11	8.3	0	0	0	0	0	0	0	1	0	0	0	1.86025	0.834344	0	0	3	8	5	1	397	236	162	12	36	0	0	0	0
611	1	0	3.3	0	0	0	0	0	0	0	1	0	0	0	1.79392	2.37639	0	0	3	8	3	1	153	0	0	71	12	0	0	0	0
612	1	1	3.9	0	0	0	0	0	0	0	1	0	0	0	6.38087	4.87903	0	0	2	8	4	1	196	51	27	13	56	0	0	0	0
614	1	481	56.6	1	1	0	0	0	0	0	0	0	1	0		0.99324	0	0	3	18	11	1	626	395	272	110	103	0	0	0	0
615	1	0	2.7	1	0	0	0	0	0	0	0	0	1	0	1.47218	2.22667	0	0	3	15	8	1	108	0	0	93	17	0	5	1	0
618	1	23	11	0	0	0	0	0	1	1	0	0	1	1	2.3885	1.39389	0	0	3	27	10	1	639	211	100	140	182	1	0	0	0
619	1	197	40.7	0	0	0	0	0	0	0	0	1	0	0		0.711487	0	0	2	28	22	1	740	534	0	48	93	1	8	1	0
621	1	4	5.8	1	0	0	0	0	0	0	1	0	0	0	1.25224	0.650039	0	0	3	9	6	1	374	166	104	46	17	0	0	0	0
622	1	0	6.7	1	0	0	0	0	0	0	0	1	0	0	2.07557	0.914149	0	0	4	9	6	1	437	268	125	-28	103	1	0	0	0
623	1	321	28.9	0	0	0	0	0	0	1	0	1	0	0		1.05148	0	0	2	6	3	1	282	82	0	63	45	0	0	0	0
624	1	0	3.1	1	0	0	0	0	0	0	1	0	0	0	0.908028	1.36824	0	0	2	6	2	1	108	0	0	61	0	0	0	0	0
625	1	0	2.6	0	0	0	0	0	0	0	1	0	0	0	1.29397	1.90477	0	0	3	5	3	1	142	0	0	65	19	0	0	0	0
627	1	32	8.4	1	0	0	0	0	0	0	0	0	1	0	1.65501	0.787493	0	0	3	5	2	1	306	120	49	47	54	0	0	0	0
628	1	34	10.9	0	0	0	0	0	0	0	1	0	0	0	1.61438	0.800307	0	0	1	3	1	1	179	65	35	35	26	0	0	0	0
629	1	68	21.7	1	0	0	0	0	0	0	0	1	0	0	1.6011	0.724746	0	0	3	4	2	1	304	177	122	102	57	0	0	0	0
630	1	13	9	1	0	0	0	0	0	0	1	0	0	0	1.44721	0.704896	0	0	2	5	2	1	202	105	78	52	0	0	0	0	0
632	1	239	70.9	1	0	0	0	0	0	1	0	1	0	0		0.7465	0	0	3	4	2	1	386	180	9	-3	8	0	0	0	0
635	1	13	8.4	1	0	0	0	0	0	0	1	0	0	0	1.47157	0.710781	0	0	2	7	5	1	228	134	97	47	14	0	0	0	0
636	1	1	4.3	1	0	0	0	0	0	0	0	0	1	0	5.4028	4.55618	0	1	2	10	6	1	211	74	32	57	23	0	0	0	0
637	1	3	5.3	0	0	0	0	0	0	0	0	1	0	0	1.23316	0.65015	1	1	2	7	5	1	180	71	31	95	36	0	0	0	0
638	1	36	13.7	1	0	0	0	0	0	0	0	1	0	0	1.2637	0.638842	0	0	1	3	1	1	164	63	27	17	0	0	0	0	0
640	1	175	42.6	0	0	0	0	0	0	0	0	1	0	0	2.54019	1.1816	0	0	3	26	19	1	621	425	161	161	143	0	11	1	0
641	1	73	17.7	0	0	0	0	0	0	0	1	0	0	0	1.55796	0.73652	0	0	3	6	2	1	279	131	87	17	44	0	0	0	0
642	1	13	8.3	0	0	0	0	0	0	0	0	1	0	0	1.2767	0.643096	0	1	2	4	2	1	289	155	86	66	51	0	0	0	0
643	1	0	2.1	1	0	0	0	0	0	0	0	0	1	0	2.66274	2.57241	1	1	2	3	1	1	45	0	0	48	0	0	0	0	0
647	1	47	12.1	0	0	0	0	0	0	0	1	0	0	0	1.54335	0.724477	0	0	1	3	1	1	153	50	21	34	0	0	0	0	0
648	1	0	2.6	0	0	0	0	0	0	0	0	0	1	0	1.0012	1.5233	1	1	3	20	8	1	130	0	0	107	0	0	0	0	0
650	1	163	42.8	1	0	0	0	0	0	0	1	0	0	0	1.12172	0.588604	0	0	3	4	2	1	331	195	142	19	12	0	0	0	0
651	1	319	48.2	0	0	0	0	1	0	0	0	1	0	0		0.761563	0	0	3	9	3	1	412	118	45	27	32	0	0	0	0
652	1	170	48	0	0	0	0	0	0	0	1	0	0	0	1.09701	0.578557	0	0	1	2	1	1	220	67	30	28	0	0	0	0	0
653	1	7	5.7	1	0	0	0	0	0	0	0	1	0	0	0.887075	1.23232	1	1	3	6	3	1	270	111	75	18	64	0	0	0	0
654	1	3	4.8	0	0	0	0	0	0	0	0	1	0	0	0.806367	2.60854	0	0	2	8	3	1	169	73	0	34	21	0	0	0	0
655	1	53	16.8	1	0	0	0	0	0	0	0	1	0	0	1.28259	0.645752	0	0	3	5	2	1	262	125	84	28	54	0	0	0	0
656	1	188	55.2	1	0	0	0	0	0	0	0	1	0	0	1.25543	0.636214	1	1	3	9	5	1	352	170	97	28	18	0	0	0	0
657	1	79	24	0	0	0	0	0	0	0	1	0	0	0	1.02286	0.581692	0	0	2	4	2	1	260	125	78	27	0	0	0	0	0
658	1	18	8.9	0	0	0	0	0	0	1	1	0	0	0	1.68087	1.04599	0	0	2	5	2	1	416	202	108	138	87	1	0	0	0
659	1	26	7.6	0	0	0	0	0	0	0	1	0	0	0	2.11495	0.91238	0	0	3	6	2	1	324	218	137	42	62	0	0	0	0
660	1	2	5.5	1	0	0	0	0	0	0	0	1	0	0	1.52643	0.715437	0	0	2	8	5	1	193	89	41	74	31	1	0	0	0
661	1	28	11.2	0	0	0	0	0	0	0	1	0	0	0	1.36566	0.682785	0	0	2	3	1	1	216	92	47	33	0	0	0	0	0
662	1	7	8.6	0	0	0	0	0	0	0	0	1	0	0	1.31567	0.658995	1	1	1	6	4	1	169	65	15	18	26	0	0	0	0
663	1	5	6.3	0	0	0	0	0	0	0	1	0	0	0	1.60843	0.748457	0	0	2	7	3	1	187	90	42	17	16	0	0	0	0
664	1	5	5.4	0	0	0	0	0	0	0	0	1	0	0	1.34478	0.692067	0	0	2	8	3	1	256	58	28	46	22	0	0	0	0
665	1	85	16.2	1	0	0	0	0	0	0	0	1	0	0	1.36774	0.674593	0	0	3	14	4	1	281	103	76	79	33	1	0	0	0
666	1	195	67.8	1	0	0	0	0	0	1	0	0	1	0		0.626289	0	0	3	7	2	1	293	92	0	12	19	0	0	0	0
667	1	3	4.3	0	0	0	0	1	0	0	1	0	0	0	1.38065	1.71187	0	0	3	19	4	1	123	0	0	92	19	0	0	0	0
668	1	3	5.5	1	0	0	0	0	0	0	1	0	0	0	1.08958	0.601647	0	0	2	7	4	1	155	43	26	28	18	0	0	0	0
669	1	81	19.6	0	0	0	0	0	0	0	1	0	0	0	1.23431	0.63109	0	0	3	4	2	1	364	173	28	74	41	0	0	0	0
670	1	15	8.5	1	0	0	0	0	0	0	1	0	0	0	2.32844	0.947656	0	0	3	6	2	1	170	85	58	48	0	0	0	0	0
671	1	2	4.7	1	0	0	0	0	0	1	0	0	1	1	1.96404	1.0583	0	0	3	21	16	1	443	289	26	208	159	1	0	0	0
673	1	2	3.6	0	1	0	0	0	0	0	0	1	0	0	5.26893	2.49643	0	0	4	9	5	1	427	226	91	167	208	1	0	0	0
674	1	142	39	1	0	0	0	0	0	0	0	1	0	0	1.21014	0.61821	0	0	2	3	1	1	307	110	64	50	0	0	0	0	0
675	1	39	12.6	0	0	0	0	0	0	0	1	0	0	0	2.00239	0.992907	0	0	2	3	1	1	239	88	42	31	0	0	0	0	0
676	1	4	4	0	0	0	0	0	0	1	0	0	1	1	1.8756	0.998756	0	0	3	7	5	1	350	194	98	188	149	0	0	0	0
677	1	7	6.4	1	0	0	0	0	0	0	1	0	0	0	1.63203	0.67282	0	0	2	7	5	1	278	165	77	28	64	0	0	0	0
678	1	20	9.7	0	0	0	0	0	0	0	1	0	0	0	2.18151	0.900774	0	0	1	6	3	1	170	48	38	36	0	0	0	0	0
679	1	22	11	0	1	0	0	0	0	0	1	0	0	0	2.78604	1.31312	0	0	4	17	11	1	764	496	264	188	188	0	0	0	0
680	1	9	9.1	1	0	0	0	0	0	0	1	0	0	0	1.92371	0.823711	0	0	2	5	2	1	237	153	116	79	68	0	0	0	0
682	1	79	21.3	0	0	0	0	0	0	0	1	0	0	0	0.977281	0.578996	0	0	3	3	1	1	268	134	88	30	0	0	0	0	0
684	1	12	8	0	0	0	0	0	0	0	1	0	0	0	1.83081	0.866734	0	0	2	9	4	1	306	174	124	123	60	0	0	0	0

## Sheet: PICU_readmission
ID	post_CCOT	month_old	weight_kg	male	unplanned_read_30d	critical_deterioration	NPPV_within12h	intubation_within12h	vasopressor_within12h	UNSAFE_transfer	intubated_within1h	inotropes_within1h	3ormore_fluid_boluses_within1h	PIM3	LOS_ICU	ventilation_days	mechanical_ventilation	Major_classification	MC_CPA	MC_cardiovascular	MC_respiratory	MC_neurological	MC_infection	MC_etc	surgical_complications	residual_lesion	cardiac_tamponade	mediastinitis	phrenic_nerve_paralysis	intracranial_bleeding	Nitric_oxide_inhalation	ECMO_days	ECMO	new_tracheostomy	PICU_mortality	need_for_operation
47	0	4	4.8	1	1	1	0	1	1	1	1	1	1	97.2	9	9	1	CPA	1	0	0	0	0	0	0	0	0	0	0	0	0	1	1	0	1	0
58	0	19	8.6	1	1	1	0	1	0	1	1	0	0	3.7	9	4	1	RES	0	0	1	0	0	0	1	0	0	0	1	0	1	1	1	0	0	1
83	0	3	2.7	1	1	1	0	1	1	1	1	1	0	4.2	3	1	1	INF	0	0	0	0	1	0	1	0	0	1	0	0	0	0	0	0	0	1
100	0	17	9.9	1	1	1	0	1	1	1	1	1	0	5.5	8	4	1	RES	0	0	1	0	0	0	0	0	0	0	0	0	0	0	0	0	0	0
169	0	4	4.3	1	1	1	0	1	0	1	1	0	0	5.3	11	3	1	RES	0	0	1	0	0	0	1	0	0	0	0	0	0	0	0	0	0	1
172	0	116	19.7	0	1	1	0	1	1	1	1	1	0	5.2	18	8	1	RES	0	0	1	0	0	0	1	0	0	0	0	0	0	0	0	0	0	1
194	0	2	3.8	0	1	0	0	0	0	0	0	0	0	6.8	3	0	0	RES	0	0	1	0	0	0	0	0	0	0	0	0	0	0	0	0	0	0
229	0	159	27	1	1	1	0	1	1	1	1	1	0	8.6	7	2	1	RES	0	0	1	0	0	0	1	0	0	0	0	0	0	0	0	1	0	1
250	0	10	5.91	1	1	1	0	1	1	1	1	1	0	8.1	4	4	1	RES	0	0	1	0	0	0	0	0	0	0	0	0	0	0	0	0	0	0
259	0	64	10.4	0	1	1	0	0	1	1	0	1	0	9.4	6	0	0	RES	0	0	1	0	0	0	0	0	0	0	0	0	0	0	0	0	0	0
305	0	5	4.4	0	1	1	0	1	0	1	1	0	0	2.5	12	6	1	CAR	0	1	0	0	0	0	1	0	1	0	0	0	0	0	0	0	0	1
320	0	2	5.3	0	1	1	0	1	0	1	1	0	0	4.5	3	2	1	INF	0	0	0	0	1	0	1	0	0	1	0	0	0	0	0	0	0	1
352	0	155	32.3	1	1	1	0	1	0	1	1	0	0	9.3	4	3	1	NEU	0	0	0	1	0	0	1	0	0	0	0	1	0	0	0	0	0	0
357	0	3	4.8	1	1	1	0	0	1	1	0	1	0	2.1	3	0	0	NEU	0	0	0	1	0	0	0	0	0	0	0	0	0	0	0	0	0	0
404	0	19	9	1	1	0	0	0	0	0	0	0	0	0.5	2	0	0	CAR	0	1	0	0	0	0	1	0	1	0	0	0	0	0	0	0	0	1
439	1	9	8.6	1	1	0	0	0	0	0	0	0	0	1.56034	4	0	0	CAR	0	1	0	0	0	0	1	0	1	0	0	0	0	0	0	0	0	1
445	1	147	25.2	1	1	1	0	1	0	0	0	0	0	1.13682	3	1	1	CAR	0	1	0	0	0	0	1	0	1	0	0	0	0	0	0	0	0	1
462	1	0	2.4	0	1	1	0	1	1	1	1	1	1	5.17367	5	2	1	CAR	0	1	0	0	0	0	1	0	0	0	0	0	0	0	0	0	0	1
483	1	36	9.4	0	1	1	0	0	1	1	0	1	0	0.558633	2	0	0	CAR	0	1	0	0	0	0	1	0	1	0	0	0	0	0	0	0	0	1
558	1	10	6.1	0	1	0	0	0	0	0	0	0	0	0.564118	6	1	1	CAR	0	1	0	0	0	0	1	0	0	0	0	0	0	0	0	0	0	1
570	1	27	7.8	0	1	1	0	1	0	1	1	0	0	2.09349	2	1	1	RES	0	0	1	0	0	0	1	0	0	0	1	0	0	0	0	0	0	1
576	1	59	16.3	1	1	0	0	0	0	0	0	0	0	0.530292	2	0	0	CAR	0	1	0	0	0	0	1	0	1	0	0	0	0	0	0	0	0	1
595	1	198	49.6	1	1	0	0	0	0	0	0	0	0	1.68093	4	0	0	INF	0	0	0	0	1	0	1	0	0	1	0	0	0	0	0	0	0	1
617	1	461	51	1	1	1	0	1	0	1	1	0	0	1.74216	3	1	1	CAR	0	1	0	0	0	0	1	0	1	0	0	0	0	0	0	0	0	1
620	1	7	7.2	0	1	0	0	0	0	0	0	0	0	0.524365	3	0	0	INF	0	0	0	0	1	0	1	0	0	1	0	0	0	0	0	0	0	1
626	1	482	50.4	1	1	0	0	0	0	0	0	0	0	3.49642	2	0	0	NEU	0	0	0	1	0	0	1	0	0	0	0	1	0	0	0	0	0	0
683	1	22	10.4	0	1	1	0	1	1	1	1	0	0	7.92892	13	4	1	RES	0	0	1	0	0	0	0	0	0	0	0	0	0	0	0	0	0	0
685	1	3	3.9	0	1	1	0	1	0	1	1	0	0	1.70432	4	2	1	INF	0	0	0	0	1	0	1	0	0	1	0	0	0	0	0	0	0	1
686	1	3	7.7	1	1	0	0	0	0	0	0	0	0	2.4	2	0	0	RES	0	0	1	0	0	0	0	0	0	0	0	0	0	0	0	0	0	0
